# Supplementary material for: Speciation rates are unrelated to the formation of population structure in Malagasy gemsnakes
Source: Ecol Evol. 2023 Jul 28;13(8):e10344. doi: 10.1002/ece3.10344 (PMC10375368; doi:10.1002/ece3.10344)
Supplement: Supplementary file 1 — Appendix S1: [file ECE3-13-e10344-s005.zip]

Archive with 11 entries (11 files):
- Data_S8_Clads_output
- Data_S7_BAMM_Control_File.txt
- Data_S1_Final_Data.txt
- Data_S11_Tree_for_sp_rates_estimates.tre
- Data_S4_Gemsnake_pop_localities.zip
- Data_S3_mtDNA_Files_Gemsnakes.zip
- Text_S1.docx
- Data_S5_Gemsnake_Tree_for_Congruence_Analysis.txt
- Data_S9_BAMM_output.txt
- README.md
- Data_S2_VCF_Files_Gemsnakes.zip
