# Supplementary material for: Speciation rates are unrelated to the formation of population structure in Malagasy gemsnakes
Source: Ecol Evol. 2023 Jul 28;13(8):e10344. doi: 10.1002/ece3.10344 (PMC10375368; doi:10.1002/ece3.10344)
Supplement: Supplementary file 1 — Appendix S1: [file ECE3-13-e10344-s005.zip › Data_S7_BAMM_Control_File.txt]

# BAMM configuration file for speciation/extinction analysis 
# ==========================================================
#
# Format
# ------
#
#     - Each option is specified as: option_name = option_value
#     - Comments start with # and go to the end of the line
#     - True is specified with "1" and False with "0"


################################################################################
# GENERAL SETUP AND DATA INPUT
################################################################################

modeltype = speciationextinction        
# Specify "speciationextinction" or "trait" analysis
                                  
treefile = Data_S5_Gemsnake_Tree_for_Congruence_Analysis.txt

# File name of the phylogenetic tree to be analyzed

runInfoFilename = run_info.txt
# File name to output general information about this run

sampleFromPriorOnly = 0                 
# Whether to perform analysis sampling from prior only (no likelihoods computed)

runMCMC = 1                             
# Whether to perform the MCMC simulation. If runMCMC = 0, the program will only
# check whether the data file can be read and the initial likelihood computed

simulatePriorShifts = 1
# Whether to simulate the prior distribution of the number of shift events,
# given the hyperprior on the Poisson rate parameter. This is necessary to
# compute Bayes factors

loadEventData = 0                       
# Whether to load a previous event data file

eventDataInfile = event_data_in.txt
# File name of the event data file to load, used only if loadEventData = 1

initializeModel = 1                     
# Whether to initialize (but not run) the MCMC. If initializeModel = 0, the
# program will only ensure that the data files (e.g., treefile) can be read

useGlobalSamplingProbability = 1        
# Whether to use a "global" sampling probability. If False (0), expects a file
# name for species-specific sampling probabilities (see sampleProbsFilename)
                                        
globalSamplingFraction = 1.0            
# The sampling probability. If useGlobalSamplingFraction = 0, this is ignored
# and BAMM looks for a file name with species-specific sampling fractions

sampleProbsFilename = sample_probs.txt
# File name containing species-specific sampling fractions

# seed = 12345
# Seed for the random number generator. 
# If not specified (or is -1), a seed is obtained from the system clock

overwrite = 1
# If True (1), the program will overwrite any output files in the current
# directory (if present)


################################################################################
# PRIORS
################################################################################

expectedNumberOfShifts = 10

lambdaInitPrior = 1.10781119851008

lambdaShiftPrior = 0.051985873621573

muInitPrior = 1.10781119851008

#expectedNumberOfShifts = 1.0
# prior on the number of shifts in diversification
# Suggested values: 
#     expectedNumberOfShifts = 1.0 for small trees (< 500 tips)
#	  expectedNumberOfShifts = 10 or even 50 for large trees (> 5000 tips) 
 
#lambdaInitPrior = 1.0
# Prior (rate parameter of exponential) on the initial lambda value for rate
# regimes

#lambdaShiftPrior = 0.05
# Prior (std dev of normal) on lambda shift parameter for rate regimes
# You cannot adjust the mean of this distribution (fixed at zero, which is
# equal to a constant rate diversification process)

#muInitPrior = 1.0
# Prior (rate parameter of exponential) on extinction rates  

lambdaIsTimeVariablePrior = 1
# Prior (probability) of the time mode being time-variable (vs. time-constant)


################################################################################
# MCMC SIMULATION SETTINGS & OUTPUT OPTIONS
################################################################################

numberOfGenerations =1000000
# Number of generations to perform MCMC simulation

mcmcOutfile = mcmc_out.txt
# File name for the MCMC output, which only includes summary information about
# MCMC simulation (e.g., log-likelihoods, log-prior, number of processes)

mcmcWriteFreq = 1000
# Frequency in which to write the MCMC output to a file

eventDataOutfile = event_data.txt
# The raw event data (these are the main results). ALL of the results are
# contained in this file, and all branch-specific speciation rates, shift
# positions, marginal distributions etc can be reconstructed from this output.
# See R package BAMMtools for working with this output

eventDataWriteFreq =1000
# Frequency in which to write the event data to a file

printFreq = 100
# Frequency in which to print MCMC status to the screen

acceptanceResetFreq = 1000
# Frequency in which to reset the acceptance rate calculation
# The acceptance rate is output to both the MCMC data file and the screen

# outName = BAMM
# Optional name that will be prefixed on all output files (separated with "_")
# If commented out, no prefix will be used


################################################################################
# OPERATORS: MCMC SCALING OPERATORS
################################################################################

updateLambdaInitScale = 2.0
# Scale parameter for updating the initial speciation rate for each process

updateLambdaShiftScale = 0.1
# Scale parameter for the exponential change parameter for speciation

updateMuInitScale = 2.0
# Scale parameter for updating initial extinction rate for each process

updateEventLocationScale = 0.05
# Scale parameter for updating LOCAL moves of events on the tree
# This defines the width of the sliding window proposal
 
updateEventRateScale = 4.0
# Scale parameter (proportional shrinking/expanding) for updating
# the rate parameter of the Poisson process 


################################################################################
# OPERATORS: MCMC MOVE FREQUENCIES
################################################################################

updateRateEventNumber = 0.1
# Relative frequency of MCMC moves that change the number of events

updateRateEventPosition = 1
# Relative frequency of MCMC moves that change the location of an event on the
# tree

updateRateEventRate = 1
# Relative frequency of MCMC moves that change the rate at which events occur 

updateRateLambda0 = 1
# Relative frequency of MCMC moves that change the initial speciation rate
# associated with an event

updateRateLambdaShift = 1
# Relative frequency of MCMC moves that change the exponential shift parameter
# of the speciation rate associated with an event

updateRateMu0 = 1
# Relative frequency of MCMC moves that change the extinction rate for a given
# event

updateRateLambdaTimeMode = 0
# Relative frequency of MCMC moves that flip the time mode
# (time-constant <=> time-variable)

localGlobalMoveRatio = 10.0
# Ratio of local to global moves of events 


################################################################################
# INITIAL PARAMETER VALUES
################################################################################

lambdaInit0 = 0.032
# Initial speciation rate (at the root of the tree)

lambdaShift0 = 0
# Initial shift parameter for the root process

muInit0 = 0.005
# Initial value of extinction (at the root)

initialNumberEvents = 0
# Initial number of non-root processes
 

################################################################################
# METROPOLIS COUPLED MCMC
################################################################################

numberOfChains = 4
# Number of Markov chains to run

deltaT = 0.01
# Temperature increment parameter. This value should be > 0
# The temperature for the i-th chain is computed as 1 / [1 + deltaT * (i - 1)]

swapPeriod = 1000
# Number of generations in which to propose a chain swap

chainSwapFileName = chain_swap.txt
# File name in which to output data about each chain swap proposal.
# The format of each line is [generation],[rank_1],[rank_2],[swap_accepted]
# where [generation] is the generation in which the swap proposal was made,
# [rank_1] and [rank_2] are the chains that were chosen, and [swap_accepted] is
# whether the swap was made. The cold chain has a rank of 1.


################################################################################
# NUMERICAL AND OTHER PARAMETERS
################################################################################

minCladeSizeForShift = 1
# Allows you to constrain location of possible rate-change events to occur
# only on branches with at least this many descendant tips. A value of 1
# allows shifts to occur on all branches. 

segLength = 0.02
# Controls the "grain" of the likelihood calculations. Approximates the
# continuous-time change in diversification rates by breaking each branch into
# a constant-rate diversification segments, with each segment given a length
# determined by segLength. segLength is in units of the root-to-tip distance of
# the tree. So, if the segLength parameter is 0.01, and the crown age of your
# tree is 50, the "step size" of the constant rate approximation will be 0.5.
# If the value is greater than the branch length (e.g., you have a branch of
# length < 0.5 in the preceding example) BAMM will not break the branch into
# segments but use the mean rate across the entire branch.
