# Supplementary material for: Speciation rates are unrelated to the formation of population structure in Malagasy gemsnakes
Source: Ecol Evol. 2023 Jul 28;13(8):e10344. doi: 10.1002/ece3.10344 (PMC10375368; doi:10.1002/ece3.10344)
Supplement: Supplementary file 1 — Appendix S1: [file ECE3-13-e10344-s005.zip › Data_S1_Final_Data.txt]

Tree_name	Pop_Name	Locality_Name	number_mt_samples	mtDistSlope	p.value_mtSLope	meanDistmtDNA	sdDistmtDNA	pi_mtDNA	number_GBS_Samples	one_minus_Fst_slope	p.value_Fst_Slope	meanFstDist	sdFstDist	genDistSlope	p.value_GenDistSlope	meanGenDist	sdGenDist	EuclDistSlope	Mean_Eucldis	sdEucldis	p.value_EuclSLope	pi_GBS	meanGeoDist	sdGeoDist	Clads	BAMM	DR
Compsophis_infralineatus	compsophis_infralineatus.vcf	compsophis_infraelineatus_locality.txt	4	-0.023709081	0.653942577	0.061396431	0.059359548	0.056451613	3	0.598836327	0.292082092	0.409488998	0.101131093	0.07172188	0.452450464	0.46772948	0.03849151	40.39294141	253.7723012	18.89868769	0.329063655	0.128328184	213.3636225	88.35960055	0.132621946	0.131750069	0.134037008
Compsophis_laphystius	compsophis_pop4.vcf	compsophis_pop4_locality	3	0.065774834	0.068612843	0.050575855	0.042500706	0.04725993	3	2.389168608	0.082816864	0.666254058	0.186656501	0.785073686	0.023556482	1.000072084	0.504680987	126.7415283	291.0559659	81.64036277	0.046845343	0.666748839	90.06032073	45.35991364	0.107192687	0.131815843	0.19881525
Compsophis_sp1	compsophis_sp1.vcf	compsophis_sp1_locality.txt	8	0.012599909	1.93E-05	0.035273773	0.046663943	0.031699889	7	0.330144297	1.97E-10	0.34011524	0.22932495	0.062913706	9.55E-13	0.484320632	0.172872307	15.00700949	237.2580718	42.84261308	9.57E-10	0.07644345	228.4630944	360.7069052	0.141362033	0.131293262	0.134037008
Compsophis_sp3	compsophis_pop3.vcf	compsophis_pop3_locality	7	0.022561	4.55E-06	0.042336815	0.019554125	0.038924275	7	2.058482308	0.000176186	0.661116954	0.135813713	0.223064155	0.00164804	0.928030258	0.247372549	106.65359	405.3052956	84.56683834	2.79E-08	0.403860107	639.1294381	373.0373541	0.138612676	0.131453314	0.141009903
Compsophis_sp4	compsophis_pop2.vcf	compsophis_pop2_locality.txt	5	0.002855922	0.026256455	0.01777791	0.010814582	0.015780446	5	0.149977349	0.008155969	0.474585923	0.172787478	0.041670272	0.001909855	0.627656887	0.128894427	10.52498529	170.1541221	30.21637357	0.000213208	0.459080281	120.0097147	71.40257368	0.099927479	0.131631333	0.19881525
Dromicodryas_bernieri	dromicodryas_pop3.vcf	dromicodryas_pop3_locality	5	0.000728179	0.771319166	0.009700585	0.005337833	0.008602151	5	0.090895268	0.267262048	0.366245954	0.070790005	0.012272318	0.567101364	0.61614502	0.046058844	7.674791403	147.4784155	9.416460365	0.050145554	0.443855422	289.226839	176.6954533	0.131480446	0.131455844	0.155175028
Dromicodryas_quadrilineatus	dromicodryas_pop2.vcf	dromicodryas_pop2_locality	14	0.003272974	7.16E-28	0.003632658	0.003671444	0.003827019	14	0.711532223	3.41E-13	0.431939589	0.223417262	0.086295966	0.067688052	0.46320455	0.433212634	30.70279643	167.2384493	103.5502204	0.005924061	0.1474162	460.1662976	353.3219581	0.154239192	0.131844429	0.088607493
Dromicodryas_sp1	dromicodryas_pop1.vcf	dromicodryas_pop1_locality	15	0.00060596	0.01421219	0.003159279	0.002571796	0.00292631	15	0.119574398	8.85E-11	0.32390363	0.088321647	0.020837084	0.159652991	0.53702579	0.152692057	12.37550709	312.650535	25.55076172	1.08E-07	0.156353195	394.4569612	237.9402532	0.132169773	0.131598401	0.155175028
Langaha_madagascariensis	langaha_pop2.vcf	langaha_pop2_locality	4	0.020752639	0.000344929	0.0539751	0.030489369	0.048971861	4	0.34760256	0.00837934	0.512414109	0.147778468	0.146070209	0.005141031	0.74191847	0.224622674	42.71698694	282.3204286	63.72488576	0.001348061	0.580042735	947.5075369	654.3102364	0.113089256	0.13189868	0.180910464
Langaha_sp1	langaha_pop1.vcf	langaha_pop1_locality	3	0.063468819	0.558830973	0.047567608	0.0383694	0.043939394	4	0.813592603	0.056188336	0.439492363	0.163380731	-0.290664236	0.293316478	0.937781194	0.32002427	18.33313868	174.346694	16.74495499	0.185929694	0.526170799	364.0606209	194.8104629	0.131347294	0.131261738	0.180910464
Leioheterodon_madagascariensis	leioheterodon_pop2.vcf	leioheterodon_pop2_locality	9	0.005274044	0.002760328	0.020277306	0.014387641	0.019080751	9	0.099801949	0.000115769	0.395461121	0.078599285	0.034074853	0.002202656	0.571795649	0.091153582	11.84611914	194.9889603	22.73389212	3.46E-06	0.276076076	514.6068089	345.0089839	0.122932407	0.131334021	0.19375378
Leioheterodon_modestus	leioheterodon_pop1.vcf	leioheterodon_pop1_locality	15	0.003648299	2.88E-05	0.00995389	0.008766319	0.010720519	15	0.122223839	0.000104967	0.324743422	0.115634932	0.022116622	0.020742724	0.582600629	0.093364032	11.32127749	207.4709611	23.1502516	5.64E-07	0.168144499	599.6194124	358.0271948	0.117925634	0.131616241	0.108087776
Leioheterodon_sp1	leioheterodon_pop3.vcf	leioheterodon_pop3_locality	14	0.000183498	0.313449903	0.002598381	0.002497449	0.001698784	14	0.037314502	0.000161159	0.243250602	0.075805423	0.006767241	0.520822318	0.364782335	0.14434862	-8.431861646	168.2137531	44.58419029	0.00833346	0.176118	62.03308554	44.11858552	0.12671377	0.13140392	0.19375378
Liophidium_sp4	liophidium_pop3.vcf	liophidium_pop3_locality	2	NA	NA	0.074239984	NA	0.069400631	3	0.583368521	0.728111889	0.668175849	0.070333209	0.324271728	0.599263876	1.04406343	0.259560036	93.98697496	333.70589	53.49575039	0.37905301	0.667474747	558.7311294	257.6047914	0.117245142	0.131797324	0.221115869
Liophidium_sp5	liophidium_pop1.vcf	liophidium_pop1_locality	5	0.007685265	0.001524179	0.027801555	0.018943704	0.026433121	5	0.212727336	0.00542103	0.578313484	0.101148864	0.058893169	0.021445511	0.903755764	0.175293614	21.52095188	340.7815647	49.01695761	0.000109302	0.512754085	549.2331354	411.3626764	0.122164013	0.131306203	0.228570413
Liophidium_torquatum	liophidium_pop2.vcf	liophidium_pop2_locality	7	0.014318117	0.010908468	0.069786443	0.063968508	0.061943477	7	0.25704872	7.30E-05	0.518446762	0.152626194	0.032514661	0.000534921	0.685936451	0.114360109	15.95867646	356.252035	49.52791838	2.80E-05	0.389361032	139.5202572	140.4425695	0.119873348	0.132037223	0.228570413
liopholidophis_sexlineatus	liopholidophis_pop1.vcf	liopholidophis_pop1_locality	4	0.003907078	9.36E-05	0.011604618	0.010793771	0.008450704	4	0.121927395	0.005307477	0.604417787	0.056863697	0.084686301	0.002587116	0.93805325	0.24223599	19.00410868	241.5439887	52.21177491	8.73E-06	0.534468085	74.99842626	81.06121456	0.11062019	0.1314027	0.22190008
liopholidophis_sexlineatus	liopholidophis_pop2.vcf	liopholidophis_pop2_locality	12	0.002469414	0.000130847	0.009942961	0.011836992	0.007932864	12	0.297570439	4.57E-08	0.513880966	0.168690057	0.066928025	1.75E-07	0.73776507	0.24621153	9.934545553	269.1769982	34.57517134	2.07E-08	0.373030629	177.9389548	210.0398288	0.11062019	0.1314027	0.22190008
Lycodryas_granuliceps	lycodryas_granulaceps_sp1.vcf	lycodryas_granulaceps_locality.txt	4	0.004624569	0.02404384	0.005177609	0.004192622	0.004253057	4	0.052951412	0.110684315	0.306719233	0.027710772	0.021519309	0.007672887	0.413785719	0.018309905	10.00709451	297.4580079	9.080994532	0.024343712	0.131588378	135.9749112	67.91836792	0.120538512	0.132019124	0.312365427
Lycodryas_pseudogranuliceps	lycodryas_pseudogranulaceps_sp1.vcf	Lycodryas_pseudogranulaceps_locality.txt	4	0.003436138	0.163587182	0.012810458	0.008921735	0.01223491	4	0.016568354	0.027884222	0.267433317	0.017683434	-0.049515504	0.094844552	0.747238341	0.11317321	2.10479739	219.5608707	9.499779596	0.466339663	0.057625205	89.09033828	49.34478323	0.124033082	0.131325131	0.312365427
Lycodryas_sp5	lycodryas_pop2.vcf	lycodryas_pop2_locality	4	0.005790859	0.002945948	0.014653558	0.016052168	0.014308426	4	0.111073898	0.048638895	0.459089757	0.111140358	0.133145247	0.003685302	0.630983063	0.371149024	23.28083554	189.169946	65.02513505	0.003965126	0.508347826	214.5735145	228.4925318	0.145240708	0.131646695	0.241052443
Madagascarophis_colubrinus	madagascarophis_pop1.vcf	madagascarophis_pop1_locality	14	0.001451703	0.001529486	0.007775632	0.009052816	0.007347059	14	0.068617252	5.23E-07	0.378508622	0.101425043	0.025331426	0.00020823	0.679434922	0.136368148	13.84038074	316.8260046	42.92852431	1.30E-12	0.175513752	354.1575662	203.0475742	0.137575353	0.13133297	0.230439574
Madagascarophis_meridionalis	madagascarophis_pop3.vcf	madagascarophis_pop3_locality	22	0.00798723	4.05E-07	0.051410915	0.036030374	0.042670367	22	0.146255244	8.00E-18	0.415145795	0.122378152	0.033313409	2.16E-10	0.637952157	0.121803686	28.05997301	389.1829448	53.81950172	5.87E-46	0.12507228	317.3650598	189.0196651	0.139770324	0.131338606	0.170149367
Madagascarophis_sp1	Madagascarophis_sp1.vcf	madagascarophis_sp1_locality.txt	4	0.008521853	0.136883621	0.028461475	0.025742549	0.026847422	4	0.186266101	0.0043034	0.434915435	0.164928119	0.076638969	0.068413095	0.531664044	0.202450957	25.28337522	291.3931837	52.42721863	0.000115419	0.102548992	115.7496128	78.93166767	0.131527594	0.131694643	0.354639792
Madagascarophis_sp2	Madagascarophis_sp2..vcf	madagascarophis_sp2_locality.txt	26	0.007492268	2.25E-69	0.022847628	0.017595217	0.02191334	26	0.36919367	1.48E-56	0.456430373	0.233549521	0.033617006	7.04E-08	0.541892737	0.211361873	34.64062572	280.3536597	79.68528568	2.44E-74	0.041259125	61.5563494	45.9694367	0.125853222	0.131630108	0.354639792
Pseudoxyrhopus_heterurus	pseudoxyrhopus_pop2.vcf	pseudoxyrhopus_pop2_locality	4	0.008229564	0.220026663	0.02171243	0.009854092	0.021936865	5	0.683940444	0.002737139	0.556191128	0.127894179	0.093323842	0.394401709	0.915266504	0.247245497	54.08547115	279.5302917	67.75209896	0.045679676	0.449933066	582.0447407	344.7566023	0.132403672	0.131699248	0.093052213
Pseudoxyrhopus_microps	pseudoxyrhopus_pop4.vcf	pseudoxyrhopus_pop4_locality	4	0.005602504	0.166807554	0.039320318	0.00739083	0.03654485	4	1.01615961	0.079687764	0.604871308	0.141983039	0.257906133	0.005438466	0.918227595	0.233605208	55.84623697	286.326684	52.01802191	0.010954617	0.561795363	681.1039398	393.0381971	0.123913753	0.131668609	0.125524649
Pseudoxyrhopus_sp1	pseudoxyrhopus_pop3.vcf	pseudoxyrhopus_pop3_locality	5	0.040054775	0.007480068	0.048122251	0.029837776	0.045440495	5	0.982833327	0.009757572	0.532679092	0.167179882	0.214830123	0.05359401	0.685224703	0.200482609	87.52834928	341.7313808	69.16835416	0.014922699	0.522365633	173.255555	90.17691241	0.108292531	0.131334979	0.179536593
Pseudoxyrhopus_tritaeniatus	pseudoxyrhopus_pop1.vcf	pseudoxyrhopus_pop1_locality	6	3.16E-05	0.949900994	0.004913315	0.003073881	0.005210184	6	0.04916696	0.000831769	0.337297241	0.048802058	0.016588579	0.469319834	0.675911897	0.141431798	3.989227096	175.5889225	11.49300237	0.018269875	0.396882494	158.8850276	138.7040801	0.104007977	0.131803049	0.179536593
Thamnosophis_epistibes	thamnosophis_pop5.vcf	thamnosophis_pop5_locality	11	0.008537853	2.07E-08	0.026098476	0.026563435	NA	12	0.120626626	5.88E-14	0.378330052	0.119609155	0.02520391	0.010079618	0.605404167	0.164300934	18.86967625	362.9618704	49.46860631	8.64E-15	0.271832498	174.8879133	136.5046212	0.139573626	0.131754724	0.158208224
Thamnosophis_infrasignatus	thamnosophis_pop3.vcf	thamnosophis_pop3_locality	10	0.001485151	0.001703219	0.008900964	0.00462494	0.009295288	15	0.015561004	1.55E-16	0.277041397	0.020076788	0.008331532	0.051474967	0.521232978	0.075506927	3.523027283	318.8482132	12.53842153	1.54E-07	0.161699212	181.6892944	133.5976391	0.153480534	0.131806923	0.079627754
Thamnosophis_lateralis	thamnosophis_pop4.vcf	thamnosophis_pop4_locality	10	0.004145707	0.000704205	0.021517679	0.015569648	0.020045184	12	0.151635959	6.06E-08	0.455722914	0.128162337	0.039922487	0.007435668	0.659212392	0.191807392	23.52762847	338.3695871	53.96885867	2.42E-10	0.261123429	353.7789297	283.4350502	0.13231318	0.131747111	0.180872907
Thamnosophis_sp1	thamnosophis_sp1.vcf	Thamnosophis_sp1_locality.txt	6	0.003447809	0.475098503	0.032102046	0.021135239	0.03066012	6	0.16941622	2.94E-06	0.343999667	0.088609151	0.049339317	0.000460822	0.46789031	0.07654311	19.17779839	361.3352779	31.2152745	0.001200695	0.082013804	422.3460013	436.2641803	0.126145548	0.131416319	0.213122776
Thamnosophis_stumpfii	thamnosophis_pop1.vcf	thamnosophis_pop1_locality	6	0.012808068	0.044445275	0.014165623	0.009528435	0.014078675	6	0.158838019	0.080415254	0.390598059	0.046628959	0.1221823	0.42219463	0.721501377	0.213055974	11.53261867	383.6018698	21.8392834	0.460761714	0.372454212	136.3001222	47.32388662	0.122851093	0.131306922	0.180872907
