# Supplementary material for: Speciation rates are unrelated to the formation of population structure in Malagasy gemsnakes
Source: Ecol Evol. 2023 Jul 28;13(8):e10344. doi: 10.1002/ece3.10344 (PMC10375368; doi:10.1002/ece3.10344)
Supplement: Supplementary file 1 — Appendix S1: [file ECE3-13-e10344-s005.zip › Data_S11_Tree_for_sp_rates_estimates.tre]

((((Parastenophis_betsileanus:1.547536575,Parastenophis_sp2:1.547536575):17.41037766,(Leioheterodon_geayi:8.824429176,(Leioheterodon_modestus:4.030492483,(Leioheterodon_madagascariensis:1.070639354,Leioheterodon_sp1:1.070639354):2.959853109):4.793936705):10.13348505):1.390542284,(((Ithycyphus_goudoti:8.591543065,((Ithycyphus_miniatus:2.019296363,Ithycyphus_oursi:2.019296363):2.998686465,(Ithycyphus_perineti:3.170446035,Ithycyphus_sp1:3.170446035):1.847536782):3.573560267):1.381141819,((Micropisthodon_ochraceus:2.461973616,Micropisthodon_sp1:2.461973616):7.002638575,(Langaha_alluaudi:4.995121058,(Langaha_madagascariensis:2.471175945,Langaha_sp1:2.471175945):2.523945104):4.469491101):0.508072725):8.321615362,(((Madagascarophis_fuchsi:2.959419344,Madagascarophis_lolo:2.959419344):2.371805305,(Madagascarophis_ocellatus:4.760610889,(Madagascarophis_meridionalis:3.693242796,(Madagascarophis_colubrinus:2.801875733,(Madagascarophis_sp1:1.299992673,Madagascarophis_sp2:1.299992673):1.501883067):0.891367061):1.067368071):0.570613759):9.663226786,((Phisalixella_sp1:6.194715638,((Phisalixella_arctifasciata:4.066774659,Phisalixella_sp2:4.066774661):0.499749257,(Phisalixella_tulearensis:3.086825112,Phisalixella_variabilis:3.086825112):1.47969879):1.628191725):6.735432482,(Lycodryas_inornatus:8.844736496,((Lycodryas_guentheri:4.972286352,(Lycodryas_sp1:4.263835213,Lycodryas_sp2:4.263835213):0.708451146):1.046654477,((Lycodryas_gaimardi:3.796850536,(Lycodryas_capuroni:3.32167563,Lycodryas_sp3:3.32167563):0.47517493):1.163325132,((Lycodryas_inopinae:3.521733657,(Lycodryas_citrinus:2.821573122,Lycodryas_sp4:2.821573122):0.700160549):0.618388081,(Lycodryas_sp5:2.734111186,(Lycodryas_granuliceps:2.2542824,Lycodryas_pseudogranuliceps:2.254282399):0.479828772):1.406010562):0.820053924):1.058765177):2.825795675):4.085411608):2.064303282):3.299848864):2.054156236):1.873441078,(((Alluaudina_bellyi:2.246419756,Alluaudina_mocquardi:2.246419756):18.00311379,(((Compsophis_infralineatus:3.396499484,Compsophis_sp1:3.396499484):3.849285148,(Compsophis_zeny:6.233830988,(Compsophis_sp3:5.304109175,(Compsophis_laphystius:2.967889972,Compsophis_sp4:2.967889972):2.336219218):0.92972179):1.011953629):3.22941988,(Compsophis_fatsibe:8.856533868,(Compsophis_boulengeri:5.683655336,((Compsophis_sp8:2.285564917,(Compsophis_albiventris:1.547662847,Compsophis_vinckei:1.547662847):0.737902083):2.698909333,(Compsophis_sp5:4.189731393,(Compsophis_sp7:3.183613387,Compsophis_sp6:3.183613387):1.00611801):0.794742839):0.699181074):3.172878533):1.618670629):9.774329041):1.558450861,(((Dromicodryas_quadrilineatus:4.167391846,(Dromicodryas_bernieri:1.602944579,Dromicodryas_sp1:1.602944579):2.564447246):11.57811243,(Thamnosophis_infrasignatus:6.712808213,((Thamnosophis_lateralis:2.1677908,Thamnosophis_stumpfii:2.1677908):3.053168251,(Thamnosophis_epistibes:3.751870674,(Thamnosophis_sp1:3.063478172,(Thamnosophis_martae:2.091500151,Thamnosophis_mavotenda:2.091500143):0.971978036):0.688392523):1.469088383):1.491849158):9.032696027):4.364796453,(Elapotinus_picteti:17.59886334,(((Liophidium_rhodogaster:3.542017196,Liophidium_sp1:3.542017196):6.544216381,((Liophidium_therezieni:5.831445593,Liophidium_vaillanti:5.831445593):2.716481968,((Liophidium_chabaudi:2.270793827,(Liophidium_sp2:1.309551033,(Liophidium_apperti:1.104331205,Liophidium_trilineatum:1.104331199):0.205219828):0.961242803):4.031038734,((Liophidium_torquatum:2.345303322,Liophidium_sp5:2.345303322):1.694915672,(Liophidium_sp3:2.640295941,Liophidium_sp4:2.640295941):1.399923042):2.261613563):2.24609503):1.538306017):6.112220259,(((Liopholidophis_dimorphus:6.837931456,(Liopholidophis_rhadinaea:5.25607937,(Liopholidophis_baderi:2.763913919,Liopholidophis_oligolepis:2.763913919):2.492165473):1.581852088):3.402824646,(Liopholidophis_dolicocercus:5.93100599,(Liopholidophis_grandidieri:4.115558979,(Liopholidophis_sexlineatus:2.127793137,Liopholidophis_varius:2.127793137):1.987765881):1.815446984):4.30975013):5.028998004,((Heteroliodon_fohy:11.55544793,(Heteroliodon_lava:6.598931276,(Heteroliodon_occipitalis:4.101352486,(Heteroliodon_sp2:3.362829647,Heteroliodon_sp1:3.362829647):0.738522835):2.497578765):4.956516669):1.754110808,((Pseudoxyrhopus_heterurus:8.180168741,(Pseudoxyrhopus_microps:5.18647085,(Pseudoxyrhopus_sp1:3.173227558,Pseudoxyrhopus_tritaeniatus:3.173227558):2.013243281):2.993697898):3.532745296,((Pseudoxyrhopus_imerinae:6.088245985,(Pseudoxyrhopus_sp2:4.080380387,(Pseudoxyrhopus_sp3:3.165207371,Pseudoxyrhopus_quinquelineatus:3.165207371):0.915173035):2.007865598):3.063016275,((Pseudoxyrhopus_oblectator:5.165373956,Pseudoxyrhopus_sp4:5.165373956):1.76942775,(Pseudoxyrhopus_sp5:5.558071347,(Pseudoxyrhopus_ambreensis:3.722025208,Pseudoxyrhopus_analabe:3.722025208):1.836046154):1.376730349):2.216460576):2.561651786):1.596644729):1.960195358):0.928699708):1.400409538):2.511437358):1.697683672):0.413913202);
