# Supplementary material for: Speciation rates are unrelated to the formation of population structure in Malagasy gemsnakes
Source: Ecol Evol. 2023 Jul 28;13(8):e10344. doi: 10.1002/ece3.10344 (PMC10375368; doi:10.1002/ece3.10344)
Supplement: Supplementary file 1 — Appendix S1: [file ECE3-13-e10344-s005.zip › Data_S5_Gemsnake_Tree_for_Congruence_Analysis.txt]

((((Parastenophis_betsileanus_B_RAX8049_seq1:1.577365,Parastenophis_betsileanus_A_RAX2772_seq1:1.577365):17.3909545,(Leioheterodon_geayi_RAX13695_seq1:8.933713,(Leioheterodon_modestus_RAX12311_seq1:4.115281,(Leioheterodon_madagascariensis_A_RAX11594_seq1:1.096759,Leioheterodon_madagascariensis_B_RAX12322_seq1:1.096759):3.018522):4.818432):10.0346065):1.411789638,(((Langaha_alluaudi_RAX14267_seq1:5.618743,(Langaha_madagascariensis_RAX14069_seq1:2.785671,Langaha_madagascariensis_cf_RAX7654_seq1:2.785671):2.833072):4.971529,((Micropisthodon_ochraceus_A_RAX7407_seq1:2.54021,Micropisthodon_ochraceus_B_JEC17332_seq1:2.54021):7.4296213,(Ithycyphus_goudoti_RAX10462_seq1:8.62601975,((Ithycyphus_perineti_RAX10366_seq1:3.194418,Ithycyphus_perineti_RAX9246_seq1:3.194418):1.8545785,(Ithycyphus_miniatus_RAX11562_seq1:2.032781,Ithycyphus_oursi_RAX14093_seq1:2.032781):3.0162155):3.57702325):1.34381155):0.6204407):7.73278896,(((Madagascarophis_fuchsi_RAX12424_seq1:3.018768,Madagascarophis_lolo_RAX12626_seq1:3.018768):2.332358,(Madagascarophis_ocellatus_RAX13800_seq1:4.719753,(Madagascarophis_meridionalis_RAX11171_seq1:3.689561,(Madagascarophis_colubrinus_A_RAX10540_seq1:2.790296,(Madagascarophis_colubrinus_B_RAX6496_seq1:1.298642,Madagascarophis_colubrinus_C_RAX12323_seq1:1.298642):1.491654):0.899265):1.030192):0.631373):9.671571639,((Phisalixella_sp_A_RAN35436_seq1:6.246069875,(Phisalixella_sp_B_RAX12410_seq1:4.6944645,(Phisalixella_arctifasciata_RAN42677_seq1:4.116808,(Phisalixella_variabilis_RAN41925_seq1:2.894412,Phisalixella_tulearensis_RAX12026_seq1:2.894412):1.222396):0.5776565):1.551605375):6.701540256,(Lycodryas_inornatus_RAN65339_seq1:8.85176525,((Lycodryas_guentheri_RAN34638_seq1:4.948151,(Lycodryas_sp_C_RAX14151_seq1:4.236016,Lycodryas_sp_B_RAX00266_seq1:4.236016):0.712135):1.070372333,((Lycodryas_gaimardi_RAX7574_seq1:3.786182,(Lycodryas_capuroni_RAN38973_seq1:3.299984,Lycodryas_sp_E_RAX3939_seq1:3.299984):0.486198):1.1624935,((Lycodryas_inopinae_RAX12350_seq1:3.50369,(Lycodryas_sp_F_RAX2856_seq1:2.79808,Lycodryas_citrinus_RAX14150_seq1:2.79808):0.70561):0.619605,(Lycodryas_sp_G_RAX10784_seq1:2.725254,(Lycodryas_granuliceps_RAX4497_seq1:2.241922,Lycodryas_pseudogranuliceps_RAX14059_seq1:2.241922):0.483332):1.398041):0.8253805):1.069847833):2.833241917):4.095844881):2.075087508):3.300363321):2.057048178):1.790482899,(((Alluaudina_bellyi_RAX4030_seq1:2.266124,Alluaudina_mocquardi_RAX12639_seq1:2.266124):17.83573797,(((Compsophis_infralineatus_RAX3522_seq1:3.446357,Compsophis_infralineatus_RAN44845_seq1:3.446357):3.837202,(Compsophis_zeny_RAN44452_seq1:6.25201,((Compsophis_laphystius_RAN39677_seq1:2.972872,Compsophis_laphystius_RAX10622_seq1:2.972872):2.332019,(Compsophis_infralineatus_cf_RAN38589_seq1:3.864096,Compsophis_infralineatus_cf_RAN32983_seq1:3.864096):1.440795):0.947119):1.031549):3.264396937,(Compsophis_fatsibe_RAX4911_seq1:8.912158929,(Compsophis_boulengeri_RAX3461_seq1:5.717189917,((Compsophis_sp_A_RAX6791_seq1:4.19488,(Compsophis_sp_C_ER174_seq1:3.166688,Compsophis_sp_B_RAN43238_seq1:3.166688):1.028192):0.7787418333,(Compsophis_sp_D_RAX2771_seq1:2.2717695,(Compsophis_albiventris_RAN38173_seq1:1.533366,Compsophis_vinckei_RAX3779_seq1:1.533366):0.7384035):2.701852333):0.7435680833):3.194969012):1.635797009):9.553906029):1.634116063,(((Dromicodryas_quadrilineatus_RAX12310_seq1:4.154751,(Dromicodryas_bernieri_A_RAN39081_seq1:1.589477,Dromicodryas_bernieri_B_RAX8933_seq1:1.589477):2.565274):11.43916,(Thamnosophis_infrasignatus_RAX12801_seq1:6.636893,((Thamnosophis_stumpfii_RAX2284_seq1:2.11494,Thamnosophis_lateralis_RAX10040_seq1:2.11494):3.013441,(Thamnosophis_epistibes_RAX10778_seq1:3.709781,(Thamnosophis_epistibes_cf_RAX3417_seq1:3.044907,(Thamnosophis_martae_RAN38970_seq1:2.401423,(Thamnosophis_sp_A_RAX4669_seq1:2.143118,(Thamnosophis_mavotenda_RAN51171_seq1:1.317724,Thamnosophis_sp_B_RAX2394_seq1:1.317724):0.825394):0.258305):0.643484):0.664874):1.4186):1.508512):8.957018):4.433403077,(Elapotinus_picteti_RAX3362_seq1:17.56165257,(((Liophidium_rhodogaster_RAN35194_seq1:3.567265,Liophidium_rhodogaster_RAN38298_seq1:3.567265):6.5133889,((Liophidium_vaillanti_RAN35378_seq1:5.777795,Liophidium_therezieni_RAX12425_seq1:5.777795):2.72952725,((Liophidium_chabaudi_RAN64953_seq1:2.271021,(Liophidium_sp_A_APR10437_seq1:1.303862,(Liophidium_trilineatum_RAX8290_seq1:0.997115,Liophidium_apperti_RAN34977_seq1:0.997115):0.306747):0.967159):3.9880285,((Liophidium_torquatum_cf_RAN34460_seq1:2.615651,Liophidium_torquatum_cf_RAX12022_seq1:2.615651):1.397492,(Liophidium_torquatum_RAX10416_seq1:2.331759,Liophidium_torquatum_RAX2245_seq1:2.331759):1.681384):2.2459065):2.24827275):1.57333165):6.062396151,(((Heteroliodon_fohy_RAX12414_seq1:11.504254,(Heteroliodon_lava_RAX12518_seq1:6.584531,(Heteroliodon_occipitalis_RAX13968_seq1:4.06848,(Heteroliodon_lava_cf_AMNH176448_seq1:3.31692,Heteroliodon_lava_cf_RAX14184_seq1:3.31692):0.75156):2.516051):4.919723):1.789311192,((Pseudoxyrhopus_heterurus_RAN37438_seq1:8.198248167,(Pseudoxyrhopus_microps_RAN35437_seq1:5.1737355,(Pseudoxyrhopus_tritaeniatus_RAX12788_seq1:3.153843,Pseudoxyrhopus_microps_cf_RAX2290_seq1:3.153843):2.0198925):3.024512667):3.524185181,((Pseudoxyrhopus_imerinae_RAX13605_seq1:6.127113333,(Pseudoxyrhopus_quinquelineatus_RAN43545_seq1:4.1099125,(Pseudoxyrhopus_quinquelineatus_RAX7409_seq1:3.195434,Pseudoxyrhopus_quinquelineatus_RAX12506_seq1:3.195434):0.9144785):2.017200833):3.059026117,((Pseudoxyrhopus_sp_B_FMNH259987_seq1:5.175106,Pseudoxyrhopus_oblectator_RAX12786_seq1:5.175106):1.7870995,(Pseudoxyrhopus_sp_A_RAX10200_seq1:5.572988,(Pseudoxyrhopus_analabe_RAX3486_seq1:3.73089,Pseudoxyrhopus_ambreensis_RAN38172_seq1:3.73089):1.842098):1.3892175):2.22393395):2.536293897):1.571131845):1.921744072,((Liopholidophis_dolicocercus_RAN39094_seq1:5.935007333,(Liopholidophis_grandidieri_RAX6742_seq1:4.1084305,(Liopholidophis_varius_RAX14275_seq1:2.123183,Liopholidophis_sexlineatus_RAX6440_seq1:2.123183):1.9852475):1.826576833):4.295027917,((Liopholidophis_rhadinaea_RAN45104_seq1:5.257307,(Liopholidophis_baderi_RAN45976_seq2:2.773366,Liopholidophis_oligolepis_RAX3688_seq1:2.773366):2.483941):1.596559,Liopholidophis_dimorphus_RAN38118_seq1:6.853866):3.37616925):4.985274014):0.9277407874):1.418602515):2.465661511):1.708663952):0.4346140074);
