# Supplementary material for: Speciation rates are unrelated to the formation of population structure in Malagasy gemsnakes
Source: Ecol Evol. 2023 Jul 28;13(8):e10344. doi: 10.1002/ece3.10344 (PMC10375368; doi:10.1002/ece3.10344)
Supplement: Supplementary file 1 — Appendix S1: [file ECE3-13-e10344-s005.zip › Data_S9_BAMM_output.txt]

generation	leftchild	rightchild	abstime	lambdainit	lambdashift	muinit	mushift
0	Parastenophis_betsileanus	Alluaudina_bellyi	0	0.032	0	0.005	0
1000	Parastenophis_betsileanus	Alluaudina_bellyi	0	0.194251	-0.0195587	0.0415648	0
2000	Parastenophis_betsileanus	Alluaudina_bellyi	0	0.320452	-0.0447349	0.0228951	0
3000	Parastenophis_betsileanus	Alluaudina_bellyi	0	0.216059	-0.0225206	0.00170524	0
3000	Phisalixella_sp2	NA	19.418	0.444351	0.0433048	0.222564	0
3000	Alluaudina_bellyi	Alluaudina_mocquardi	17.2426	0.624697	-0.0056204	0.960196	0
4000	Parastenophis_betsileanus	Alluaudina_bellyi	0	0.378037	-0.0438555	0.0378191	0
5000	Parastenophis_betsileanus	Alluaudina_bellyi	0	0.39311	-0.0468879	0.0436142	0
6000	Parastenophis_betsileanus	Alluaudina_bellyi	0	0.309292	-0.0391658	0.00600689	0
6000	Thamnosophis_stumpfii	NA	22.1982	0.0235585	-0.0516951	1.19942	0
7000	Parastenophis_betsileanus	Alluaudina_bellyi	0	0.418255	-0.0468211	0.0780058	0
8000	Parastenophis_betsileanus	Alluaudina_bellyi	0	0.388205	-0.0504323	0.00601154	0
9000	Parastenophis_betsileanus	Alluaudina_bellyi	0	0.3154	-0.0403104	0.00935712	0
10000	Parastenophis_betsileanus	Alluaudina_bellyi	0	0.346522	-0.0623091	0.0517006	0
11000	Parastenophis_betsileanus	Alluaudina_bellyi	0	0.326045	-0.0440179	0.0047533	0
12000	Parastenophis_betsileanus	Alluaudina_bellyi	0	0.373757	-0.0409109	0.0781374	0
13000	Parastenophis_betsileanus	Alluaudina_bellyi	0	0.32655	-0.0370685	0.0125148	0
14000	Parastenophis_betsileanus	Alluaudina_bellyi	0	0.304642	-0.0436566	0.0185446	0
15000	Parastenophis_betsileanus	Alluaudina_bellyi	0	0.369032	-0.0573579	0.0160001	0
16000	Parastenophis_betsileanus	Alluaudina_bellyi	0	0.309547	-0.0445351	0.00581151	0
17000	Parastenophis_betsileanus	Alluaudina_bellyi	0	0.221519	-0.016791	0.0348118	0
18000	Parastenophis_betsileanus	Alluaudina_bellyi	0	0.137909	0.00216961	0.037578	0
19000	Parastenophis_betsileanus	Alluaudina_bellyi	0	0.158938	-0.00458259	0.0320322	0
20000	Parastenophis_betsileanus	Alluaudina_bellyi	0	0.268416	-0.0411871	0.00534988	0
21000	Parastenophis_betsileanus	Alluaudina_bellyi	0	0.268276	-0.0359119	0.00817299	0
21000	Micropisthodon_sp1	NA	22.0263	0.126782	-0.00744649	1.72748	0
22000	Parastenophis_betsileanus	Alluaudina_bellyi	0	0.289884	-0.0404726	0.0191832	0
23000	Parastenophis_betsileanus	Alluaudina_bellyi	0	0.257493	-0.0299525	0.0166665	0
24000	Parastenophis_betsileanus	Alluaudina_bellyi	0	0.154651	-0.0118173	0.00783762	0
25000	Parastenophis_betsileanus	Alluaudina_bellyi	0	0.31034	-0.0324392	0.0448128	0
26000	Parastenophis_betsileanus	Alluaudina_bellyi	0	0.673414	-0.075734	0.0625655	0
27000	Parastenophis_betsileanus	Alluaudina_bellyi	0	0.319278	-0.0369969	0.0299975	0
28000	Parastenophis_betsileanus	Alluaudina_bellyi	0	0.323685	-0.0369204	0.0395868	0
29000	Parastenophis_betsileanus	Alluaudina_bellyi	0	0.38487	-0.0447426	0.0847403	0
30000	Parastenophis_betsileanus	Alluaudina_bellyi	0	0.287966	-0.0387221	0.00182841	0
30000	Liophidium_therezieni	NA	21.5989	0.466054	-0.0150657	0.221989	0
31000	Parastenophis_betsileanus	Alluaudina_bellyi	0	0.36912	-0.0552888	0.0363088	0
32000	Parastenophis_betsileanus	Alluaudina_bellyi	0	0.518325	-0.0624391	0.059015	0
33000	Parastenophis_betsileanus	Alluaudina_bellyi	0	0.279841	-0.0410528	0.0129774	0
34000	Parastenophis_betsileanus	Alluaudina_bellyi	0	0.243734	-0.0167896	0.0212585	0
35000	Parastenophis_betsileanus	Alluaudina_bellyi	0	0.308927	-0.0397172	0.00752608	0
35000	Leioheterodon_modestus	NA	22.1192	0.87972	0.0749169	0.778573	0
35000	Alluaudina_bellyi	Alluaudina_mocquardi	19.7089	0.372895	0.0372699	1.79218	0
36000	Parastenophis_betsileanus	Alluaudina_bellyi	0	0.241849	-0.0321577	0.00597948	0
37000	Parastenophis_betsileanus	Alluaudina_bellyi	0	0.321927	-0.0391196	0.0454751	0
38000	Parastenophis_betsileanus	Alluaudina_bellyi	0	0.166723	-0.00399526	0.00978496	0
39000	Parastenophis_betsileanus	Alluaudina_bellyi	0	0.377885	-0.0462998	0.0483216	0
40000	Parastenophis_betsileanus	Alluaudina_bellyi	0	0.359877	-0.0594564	0.00963411	0
41000	Parastenophis_betsileanus	Alluaudina_bellyi	0	0.509347	-0.0692514	0.0174541	0
42000	Parastenophis_betsileanus	Alluaudina_bellyi	0	0.422415	-0.0668934	0.00356569	0
43000	Parastenophis_betsileanus	Alluaudina_bellyi	0	0.231484	-0.0279799	0.0128877	0
43000	Lycodryas_sp2	NA	21.8536	0.157688	-0.0189521	0.501611	0
44000	Parastenophis_betsileanus	Alluaudina_bellyi	0	0.258564	-0.024682	0.0166373	0
45000	Parastenophis_betsileanus	Alluaudina_bellyi	0	0.437785	-0.0708882	0.00507346	0
45000	Parastenophis_betsileanus	Parastenophis_sp2	15.0904	0.873906	-0.0310845	0.60454	0
46000	Parastenophis_betsileanus	Alluaudina_bellyi	0	0.252621	-0.0306479	0.0024012	0
46000	Thamnosophis_stumpfii	NA	21.7223	0.255412	-0.0389226	1.16459	0
46000	Lycodryas_inornatus	NA	18.1173	0.466336	-0.104468	0.219408	0
47000	Parastenophis_betsileanus	Alluaudina_bellyi	0	0.218757	-0.0249932	0.0141944	0
48000	Parastenophis_betsileanus	Alluaudina_bellyi	0	0.323233	-0.0434364	0.0414144	0
49000	Parastenophis_betsileanus	Alluaudina_bellyi	0	0.32827	-0.0365303	0.0405685	0
50000	Parastenophis_betsileanus	Alluaudina_bellyi	0	0.285697	-0.0343612	0.0405368	0
51000	Parastenophis_betsileanus	Alluaudina_bellyi	0	0.238754	-0.0296415	0.00216916	0
52000	Parastenophis_betsileanus	Alluaudina_bellyi	0	0.501048	-0.0616933	0.0195515	0
53000	Parastenophis_betsileanus	Alluaudina_bellyi	0	0.380548	-0.0428005	0.041544	0
54000	Parastenophis_betsileanus	Alluaudina_bellyi	0	0.419399	-0.0562721	0.0378909	0
55000	Parastenophis_betsileanus	Alluaudina_bellyi	0	0.239544	-0.0287175	0.0408616	0
56000	Parastenophis_betsileanus	Alluaudina_bellyi	0	0.305266	-0.0490537	0.00328271	0
57000	Parastenophis_betsileanus	Alluaudina_bellyi	0	0.224821	-0.0289316	0.0213091	0
58000	Parastenophis_betsileanus	Alluaudina_bellyi	0	0.398514	-0.0568156	0.00828426	0
59000	Parastenophis_betsileanus	Alluaudina_bellyi	0	0.232588	-0.029248	0.00570629	0
60000	Parastenophis_betsileanus	Alluaudina_bellyi	0	0.187845	-0.0211456	9.70645e-05	0
61000	Parastenophis_betsileanus	Alluaudina_bellyi	0	0.202218	-0.0114586	0.0327777	0
62000	Parastenophis_betsileanus	Alluaudina_bellyi	0	0.196277	-0.011773	0.0229179	0
63000	Parastenophis_betsileanus	Alluaudina_bellyi	0	0.283349	-0.0352331	0.05276	0
64000	Parastenophis_betsileanus	Alluaudina_bellyi	0	0.228137	-0.0210776	0.0106896	0
65000	Parastenophis_betsileanus	Alluaudina_bellyi	0	0.103416	0.0606513	0.0129162	0
66000	Parastenophis_betsileanus	Alluaudina_bellyi	0	0.230051	-0.0176607	0.000147406	0
67000	Parastenophis_betsileanus	Alluaudina_bellyi	0	0.248966	-0.0219668	0.0415149	0
68000	Parastenophis_betsileanus	Alluaudina_bellyi	0	0.444382	-0.0614908	0.0130398	0
69000	Parastenophis_betsileanus	Alluaudina_bellyi	0	0.300411	-0.0397426	0.0155662	0
70000	Parastenophis_betsileanus	Alluaudina_bellyi	0	0.319845	-0.0571243	0.0152179	0
71000	Parastenophis_betsileanus	Alluaudina_bellyi	0	0.311879	-0.0443121	0.011433	0
72000	Parastenophis_betsileanus	Alluaudina_bellyi	0	0.368335	-0.0466538	0.0294477	0
73000	Parastenophis_betsileanus	Alluaudina_bellyi	0	0.225718	-0.0146993	0.0376675	0
74000	Parastenophis_betsileanus	Alluaudina_bellyi	0	0.325493	-0.0527429	0.0368074	0
75000	Parastenophis_betsileanus	Alluaudina_bellyi	0	0.262704	-0.0282845	0.0729862	0
76000	Parastenophis_betsileanus	Alluaudina_bellyi	0	0.390899	-0.0426222	0.0546029	0
76000	Phisalixella_arctifasciata	NA	21.5847	0.127005	0.0410874	0.108052	0
77000	Parastenophis_betsileanus	Alluaudina_bellyi	0	0.199341	-0.017743	0.0459177	0
78000	Parastenophis_betsileanus	Alluaudina_bellyi	0	0.126727	0.00726533	0.0151975	0
79000	Parastenophis_betsileanus	Alluaudina_bellyi	0	0.154618	-0.00723935	0.00619637	0
80000	Parastenophis_betsileanus	Alluaudina_bellyi	0	0.263445	-0.0252176	0.0655874	0
81000	Parastenophis_betsileanus	Alluaudina_bellyi	0	0.218849	-0.0276222	0.0122941	0
82000	Parastenophis_betsileanus	Alluaudina_bellyi	0	0.171352	-0.00599283	0.0176458	0
83000	Parastenophis_betsileanus	Alluaudina_bellyi	0	0.42604	-0.0486704	0.0289583	0
84000	Parastenophis_betsileanus	Alluaudina_bellyi	0	0.233726	-0.0308058	0.0203879	0
85000	Parastenophis_betsileanus	Alluaudina_bellyi	0	0.36653	-0.0401737	0.0410924	0
86000	Parastenophis_betsileanus	Alluaudina_bellyi	0	0.474241	-0.0600937	0.00375563	0
86000	Madagascarophis_sp1	NA	21.2532	0.275395	0.0091349	1.01567	0
87000	Parastenophis_betsileanus	Alluaudina_bellyi	0	0.342	-0.0419382	0.0584796	0
88000	Parastenophis_betsileanus	Alluaudina_bellyi	0	0.271645	-0.0373993	0.00613196	0
89000	Parastenophis_betsileanus	Alluaudina_bellyi	0	0.286403	-0.025925	0.0410689	0
90000	Parastenophis_betsileanus	Alluaudina_bellyi	0	0.352924	-0.0516181	0.0119458	0
91000	Parastenophis_betsileanus	Alluaudina_bellyi	0	0.334201	-0.0401511	0.0237194	0
92000	Parastenophis_betsileanus	Alluaudina_bellyi	0	0.411947	-0.0536634	0.0484902	0
93000	Parastenophis_betsileanus	Alluaudina_bellyi	0	0.264166	-0.0347281	0.0118947	0
94000	Parastenophis_betsileanus	Alluaudina_bellyi	0	0.270271	-0.0353345	0.047412	0
95000	Parastenophis_betsileanus	Alluaudina_bellyi	0	0.180156	-0.0135066	0.00162657	0
96000	Parastenophis_betsileanus	Alluaudina_bellyi	0	0.286232	-0.0402416	0.0219743	0
97000	Parastenophis_betsileanus	Alluaudina_bellyi	0	0.303156	-0.0295384	0.0376918	0
98000	Parastenophis_betsileanus	Alluaudina_bellyi	0	0.363383	-0.051298	0.0307155	0
99000	Parastenophis_betsileanus	Alluaudina_bellyi	0	0.2818	-0.0419926	0.00785703	0
100000	Parastenophis_betsileanus	Alluaudina_bellyi	0	0.402965	-0.0606665	0.00677751	0
101000	Parastenophis_betsileanus	Alluaudina_bellyi	0	0.29386	-0.0265986	0.0795835	0
102000	Parastenophis_betsileanus	Alluaudina_bellyi	0	0.459742	-0.0706638	0.0218679	0
103000	Parastenophis_betsileanus	Alluaudina_bellyi	0	0.284784	-0.0343618	0.00342812	0
104000	Parastenophis_betsileanus	Alluaudina_bellyi	0	0.280248	-0.0382572	0.0107172	0
105000	Parastenophis_betsileanus	Alluaudina_bellyi	0	0.408947	-0.0560587	0.0223011	0
106000	Parastenophis_betsileanus	Alluaudina_bellyi	0	0.294408	-0.0338834	0.0204328	0
107000	Parastenophis_betsileanus	Alluaudina_bellyi	0	0.236722	-0.0289731	0.0370589	0
108000	Parastenophis_betsileanus	Alluaudina_bellyi	0	0.35724	-0.0439975	0.0520313	0
109000	Parastenophis_betsileanus	Alluaudina_bellyi	0	0.185386	-0.0197433	0.000991179	0
110000	Parastenophis_betsileanus	Alluaudina_bellyi	0	0.293509	-0.0332964	0.053111	0
111000	Parastenophis_betsileanus	Alluaudina_bellyi	0	0.550993	-0.0603375	0.10386	0
112000	Parastenophis_betsileanus	Alluaudina_bellyi	0	0.240097	-0.0200327	0.0356506	0
113000	Parastenophis_betsileanus	Alluaudina_bellyi	0	0.254231	-0.0267192	0.0271449	0
114000	Parastenophis_betsileanus	Alluaudina_bellyi	0	0.393053	-0.055022	0.00340839	0
115000	Parastenophis_betsileanus	Alluaudina_bellyi	0	0.386908	-0.0550362	0.0104267	0
116000	Parastenophis_betsileanus	Alluaudina_bellyi	0	0.322088	-0.0386468	0.00316878	0
117000	Parastenophis_betsileanus	Alluaudina_bellyi	0	0.249905	-0.0235902	0.0268381	0
117000	Lycodryas_capuroni	NA	21.0548	0.0413909	0.085307	0.181793	0
118000	Parastenophis_betsileanus	Alluaudina_bellyi	0	0.283708	-0.0366246	0.0104475	0
119000	Parastenophis_betsileanus	Alluaudina_bellyi	0	0.308637	-0.0366595	0.0253926	0
120000	Parastenophis_betsileanus	Alluaudina_bellyi	0	0.198297	-0.0207446	0.00917669	0
121000	Parastenophis_betsileanus	Alluaudina_bellyi	0	0.201307	-0.010419	0.0122652	0
122000	Parastenophis_betsileanus	Alluaudina_bellyi	0	0.256907	-0.0409604	0.0203908	0
123000	Parastenophis_betsileanus	Alluaudina_bellyi	0	0.318543	-0.0427084	0.0193002	0
124000	Parastenophis_betsileanus	Alluaudina_bellyi	0	0.242241	-0.0362303	0.0015002	0
124000	Langaha_madagascariensis	NA	21.291	0.708342	-0.0878133	0.0444646	0
125000	Parastenophis_betsileanus	Alluaudina_bellyi	0	0.206987	-0.0149761	0.00900226	0
126000	Parastenophis_betsileanus	Alluaudina_bellyi	0	0.246702	-0.0233588	0.00927911	0
127000	Parastenophis_betsileanus	Alluaudina_bellyi	0	0.206724	-0.0146594	0.0533639	0
128000	Parastenophis_betsileanus	Alluaudina_bellyi	0	0.240737	-0.0318262	0.0131504	0
129000	Parastenophis_betsileanus	Alluaudina_bellyi	0	0.326518	-0.0413299	0.043096	0
130000	Parastenophis_betsileanus	Alluaudina_bellyi	0	0.395502	-0.059489	0.0649871	0
131000	Parastenophis_betsileanus	Alluaudina_bellyi	0	0.128568	0.00628725	0.040176	0
132000	Parastenophis_betsileanus	Alluaudina_bellyi	0	0.218074	-0.0270859	0.000951665	0
133000	Parastenophis_betsileanus	Alluaudina_bellyi	0	0.178009	-0.0153046	0.051575	0
134000	Parastenophis_betsileanus	Alluaudina_bellyi	0	0.291293	-0.0364378	0.0238496	0
134000	Leioheterodon_geayi	NA	17.2981	0.0795316	0.0868526	0.701654	0
135000	Parastenophis_betsileanus	Alluaudina_bellyi	0	0.217689	-0.0135873	0.0289022	0
136000	Parastenophis_betsileanus	Alluaudina_bellyi	0	0.262718	-0.0297598	0.0189495	0
137000	Parastenophis_betsileanus	Alluaudina_bellyi	0	0.458192	-0.0610367	0.0158123	0
138000	Parastenophis_betsileanus	Alluaudina_bellyi	0	0.267383	-0.0356835	0.025416	0
139000	Parastenophis_betsileanus	Alluaudina_bellyi	0	0.285637	-0.041666	0.0217526	0
140000	Parastenophis_betsileanus	Alluaudina_bellyi	0	0.328768	-0.0450654	0.0169295	0
141000	Parastenophis_betsileanus	Alluaudina_bellyi	0	0.400037	-0.0464542	0.0785558	0
142000	Parastenophis_betsileanus	Alluaudina_bellyi	0	0.450766	-0.0639909	0.0393179	0
143000	Parastenophis_betsileanus	Alluaudina_bellyi	0	0.318174	-0.0405536	0.0304201	0
144000	Parastenophis_betsileanus	Alluaudina_bellyi	0	0.4231	-0.0603708	0.0227495	0
145000	Parastenophis_betsileanus	Alluaudina_bellyi	0	0.31893	-0.0431423	0.0120298	0
146000	Parastenophis_betsileanus	Alluaudina_bellyi	0	0.30131	-0.0379736	0.0118376	0
146000	Dromicodryas_bernieri	Dromicodryas_sp1	19.9995	0.42391	-0.0220713	0.209405	0
147000	Parastenophis_betsileanus	Alluaudina_bellyi	0	0.246462	-0.0238172	0.0297817	0
148000	Parastenophis_betsileanus	Alluaudina_bellyi	0	0.246361	-0.0398435	0.0205972	0
149000	Parastenophis_betsileanus	Alluaudina_bellyi	0	0.269726	-0.0327396	0.0716639	0
149000	Alluaudina_bellyi	Alluaudina_mocquardi	14.7292	0.157702	-0.0304024	0.626491	0
150000	Parastenophis_betsileanus	Alluaudina_bellyi	0	0.228219	-0.0317036	0.0225448	0
151000	Parastenophis_betsileanus	Alluaudina_bellyi	0	0.226479	-0.0148917	0.014634	0
152000	Parastenophis_betsileanus	Alluaudina_bellyi	0	0.407155	-0.0590511	0.00554418	0
153000	Parastenophis_betsileanus	Alluaudina_bellyi	0	0.349536	-0.0355973	0.0691992	0
154000	Parastenophis_betsileanus	Alluaudina_bellyi	0	0.166805	-0.00120949	0.0101631	0
155000	Parastenophis_betsileanus	Alluaudina_bellyi	0	0.347315	-0.0458377	0.0485011	0
156000	Parastenophis_betsileanus	Alluaudina_bellyi	0	0.301593	-0.0413844	0.0383649	0
157000	Parastenophis_betsileanus	Alluaudina_bellyi	0	0.354034	-0.042512	0.0296048	0
158000	Parastenophis_betsileanus	Alluaudina_bellyi	0	0.278582	-0.0290331	0.0486042	0
159000	Parastenophis_betsileanus	Alluaudina_bellyi	0	0.299851	-0.0397391	0.00349061	0
160000	Parastenophis_betsileanus	Alluaudina_bellyi	0	0.293967	-0.0468599	0.0309632	0
161000	Parastenophis_betsileanus	Alluaudina_bellyi	0	0.424431	-0.0474816	0.0582252	0
162000	Parastenophis_betsileanus	Alluaudina_bellyi	0	0.295518	-0.0368131	0.0131868	0
163000	Parastenophis_betsileanus	Alluaudina_bellyi	0	0.346239	-0.0560115	0.0179624	0
164000	Parastenophis_betsileanus	Alluaudina_bellyi	0	0.242431	-0.0293759	0.0108291	0
165000	Parastenophis_betsileanus	Alluaudina_bellyi	0	0.349807	-0.0485055	0.0113696	0
166000	Parastenophis_betsileanus	Alluaudina_bellyi	0	0.320173	-0.0549171	0.00562157	0
167000	Parastenophis_betsileanus	Alluaudina_bellyi	0	0.344584	-0.0449385	0.0106962	0
168000	Parastenophis_betsileanus	Alluaudina_bellyi	0	0.48311	-0.0637836	0.00125203	0
168000	Compsophis_sp4	NA	19.7042	0.485235	-0.00122522	0.788306	0
169000	Parastenophis_betsileanus	Alluaudina_bellyi	0	0.396058	-0.0587986	0.00835361	0
170000	Parastenophis_betsileanus	Alluaudina_bellyi	0	0.392414	-0.0500146	0.0899693	0
171000	Parastenophis_betsileanus	Alluaudina_bellyi	0	0.348781	-0.0401621	0.0146816	0
172000	Parastenophis_betsileanus	Alluaudina_bellyi	0	0.245695	-0.0233682	0.0103671	0
173000	Parastenophis_betsileanus	Alluaudina_bellyi	0	0.230443	-0.0253503	0.006192	0
174000	Parastenophis_betsileanus	Alluaudina_bellyi	0	0.315093	-0.0296674	0.0477209	0
175000	Parastenophis_betsileanus	Alluaudina_bellyi	0	0.480782	-0.0579933	0.0535625	0
176000	Parastenophis_betsileanus	Alluaudina_bellyi	0	0.289795	-0.0334543	0.0232347	0
177000	Parastenophis_betsileanus	Alluaudina_bellyi	0	0.438516	-0.0517915	0.0643262	0
177000	Alluaudina_bellyi	Alluaudina_mocquardi	18.9403	0.448528	-0.0525811	0.974654	0
178000	Parastenophis_betsileanus	Alluaudina_bellyi	0	0.459245	-0.0687081	0.016222	0
178000	Madagascarophis_fuchsi	Madagascarophis_ocellatus	9.63889	0.242125	0.0833334	0.193821	0
179000	Parastenophis_betsileanus	Alluaudina_bellyi	0	0.359037	-0.0346235	0.0722672	0
180000	Parastenophis_betsileanus	Alluaudina_bellyi	0	0.172512	-0.00823047	0.00524569	0
181000	Parastenophis_betsileanus	Alluaudina_bellyi	0	0.30598	-0.0293349	0.0694348	0
182000	Parastenophis_betsileanus	Alluaudina_bellyi	0	0.202579	-0.0193101	0.00267564	0
183000	Parastenophis_betsileanus	Alluaudina_bellyi	0	0.379174	-0.0622204	0.0214787	0
184000	Parastenophis_betsileanus	Alluaudina_bellyi	0	0.297296	-0.0368828	0.0117288	0
185000	Parastenophis_betsileanus	Alluaudina_bellyi	0	0.339447	-0.0456381	0.0379128	0
186000	Parastenophis_betsileanus	Alluaudina_bellyi	0	0.229984	-0.0228422	0.00385022	0
187000	Parastenophis_betsileanus	Alluaudina_bellyi	0	0.27114	-0.041636	0.00775963	0
188000	Parastenophis_betsileanus	Alluaudina_bellyi	0	0.275972	-0.033736	0.0317244	0
189000	Parastenophis_betsileanus	Alluaudina_bellyi	0	0.343121	-0.0401231	0.037398	0
190000	Parastenophis_betsileanus	Alluaudina_bellyi	0	0.447215	-0.0570218	0.0658802	0
191000	Parastenophis_betsileanus	Alluaudina_bellyi	0	0.338304	-0.0393927	0.0263767	0
192000	Parastenophis_betsileanus	Alluaudina_bellyi	0	0.254338	-0.0397914	0.00333461	0
193000	Parastenophis_betsileanus	Alluaudina_bellyi	0	0.343628	-0.0475675	0.0487727	0
194000	Parastenophis_betsileanus	Alluaudina_bellyi	0	0.277318	-0.0275641	0.0381249	0
195000	Parastenophis_betsileanus	Alluaudina_bellyi	0	0.349056	-0.0468695	0.0348332	0
196000	Parastenophis_betsileanus	Alluaudina_bellyi	0	0.260511	-0.034931	0.0289746	0
197000	Parastenophis_betsileanus	Alluaudina_bellyi	0	0.354248	-0.0389334	0.0298585	0
198000	Parastenophis_betsileanus	Alluaudina_bellyi	0	0.416611	-0.0455851	0.0687308	0
199000	Parastenophis_betsileanus	Alluaudina_bellyi	0	0.438499	-0.0367422	0.101518	0
200000	Parastenophis_betsileanus	Alluaudina_bellyi	0	0.377243	-0.0582938	0.00219453	0
201000	Parastenophis_betsileanus	Alluaudina_bellyi	0	0.199707	-0.00735569	0.0194874	0
202000	Parastenophis_betsileanus	Alluaudina_bellyi	0	0.519446	-0.0696517	0.00984078	0
203000	Parastenophis_betsileanus	Alluaudina_bellyi	0	0.26029	-0.0216407	0.0227254	0
204000	Parastenophis_betsileanus	Alluaudina_bellyi	0	0.190741	-0.0179089	0.00340006	0
205000	Parastenophis_betsileanus	Alluaudina_bellyi	0	0.272399	-0.0329678	0.0152055	0
206000	Parastenophis_betsileanus	Alluaudina_bellyi	0	0.206983	-0.0166121	0.00590251	0
207000	Parastenophis_betsileanus	Alluaudina_bellyi	0	0.198969	-0.0202511	0.0229466	0
208000	Parastenophis_betsileanus	Alluaudina_bellyi	0	0.206002	-0.0164719	0.00722335	0
209000	Parastenophis_betsileanus	Alluaudina_bellyi	0	0.217932	-0.0262351	0.00592767	0
209000	Liophidium_sp5	NA	21.028	0.0830242	0.0276249	0.192004	0
210000	Parastenophis_betsileanus	Alluaudina_bellyi	0	0.277731	-0.0354043	0.046302	0
211000	Parastenophis_betsileanus	Alluaudina_bellyi	0	0.265962	-0.031742	0.0499153	0
212000	Parastenophis_betsileanus	Alluaudina_bellyi	0	0.255116	-0.0315145	0.0140025	0
213000	Parastenophis_betsileanus	Alluaudina_bellyi	0	0.381431	-0.0549598	0.01595	0
214000	Parastenophis_betsileanus	Alluaudina_bellyi	0	0.398118	-0.0579313	0.0567108	0
215000	Parastenophis_betsileanus	Alluaudina_bellyi	0	0.292194	-0.0358653	0.0309756	0
216000	Parastenophis_betsileanus	Alluaudina_bellyi	0	0.437811	-0.0607845	0.0322702	0
217000	Parastenophis_betsileanus	Alluaudina_bellyi	0	0.274093	-0.0377525	0.0165721	0
218000	Parastenophis_betsileanus	Alluaudina_bellyi	0	0.24423	-0.0324277	0.00597409	0
219000	Parastenophis_betsileanus	Alluaudina_bellyi	0	0.426555	-0.0363655	0.0951753	0
220000	Parastenophis_betsileanus	Alluaudina_bellyi	0	0.295659	-0.0394108	0.0150881	0
221000	Parastenophis_betsileanus	Alluaudina_bellyi	0	0.380615	-0.0537739	0.0190107	0
222000	Parastenophis_betsileanus	Alluaudina_bellyi	0	0.262079	-0.0318492	0.0320839	0
223000	Parastenophis_betsileanus	Alluaudina_bellyi	0	0.236211	-0.0247529	0.00631241	0
224000	Parastenophis_betsileanus	Alluaudina_bellyi	0	0.170543	0.000595438	0.0358896	0
225000	Parastenophis_betsileanus	Alluaudina_bellyi	0	0.28727	-0.0465175	0.00652976	0
226000	Parastenophis_betsileanus	Alluaudina_bellyi	0	0.280848	-0.0418597	0.0316765	0
227000	Parastenophis_betsileanus	Alluaudina_bellyi	0	0.283139	-0.0378368	0.0214065	0
228000	Parastenophis_betsileanus	Alluaudina_bellyi	0	0.26222	-0.0321651	0.0337586	0
229000	Parastenophis_betsileanus	Alluaudina_bellyi	0	0.22383	-0.0224575	0.00352353	0
230000	Parastenophis_betsileanus	Alluaudina_bellyi	0	0.226343	-0.034441	0.00144852	0
230000	Heteroliodon_lava	NA	15.7579	0.409396	0.01711	0.279113	0
231000	Parastenophis_betsileanus	Alluaudina_bellyi	0	0.242298	-0.0153576	0.0199684	0
232000	Parastenophis_betsileanus	Alluaudina_bellyi	0	0.29688	-0.0380244	0.030089	0
233000	Parastenophis_betsileanus	Alluaudina_bellyi	0	0.203432	-0.0124653	0.0213561	0
234000	Parastenophis_betsileanus	Alluaudina_bellyi	0	0.23054	-0.0228799	0.00205566	0
235000	Parastenophis_betsileanus	Alluaudina_bellyi	0	0.231066	-0.0143735	0.059584	0
236000	Parastenophis_betsileanus	Alluaudina_bellyi	0	0.16782	-0.0132474	0.00652278	0
237000	Parastenophis_betsileanus	Alluaudina_bellyi	0	0.428356	-0.0558431	0.0345372	0
238000	Parastenophis_betsileanus	Alluaudina_bellyi	0	0.376195	-0.0514834	0.00864277	0
239000	Parastenophis_betsileanus	Alluaudina_bellyi	0	0.313137	-0.0377692	0.0215808	0
240000	Parastenophis_betsileanus	Alluaudina_bellyi	0	0.202016	-0.0156758	0.0119115	0
241000	Parastenophis_betsileanus	Alluaudina_bellyi	0	0.35843	-0.0439904	0.0461862	0
242000	Parastenophis_betsileanus	Alluaudina_bellyi	0	0.252425	-0.0278884	0.0591543	0
243000	Parastenophis_betsileanus	Alluaudina_bellyi	0	0.282009	-0.0314494	0.0113114	0
244000	Parastenophis_betsileanus	Alluaudina_bellyi	0	0.243798	-0.0263389	0.0046358	0
245000	Parastenophis_betsileanus	Alluaudina_bellyi	0	0.4294	-0.0577578	0.00158786	0
246000	Parastenophis_betsileanus	Alluaudina_bellyi	0	0.326199	-0.0466997	0.0153718	0
246000	Elapotinus_picteti	NA	16.5749	0.371756	-0.00120995	0.346011	0
247000	Parastenophis_betsileanus	Alluaudina_bellyi	0	0.407275	-0.0676219	0.0134398	0
248000	Parastenophis_betsileanus	Alluaudina_bellyi	0	0.297809	-0.0371603	0.0304421	0
249000	Parastenophis_betsileanus	Alluaudina_bellyi	0	0.354904	-0.0545096	0.0157248	0
250000	Parastenophis_betsileanus	Alluaudina_bellyi	0	0.478562	-0.0576743	0.0188185	0
251000	Parastenophis_betsileanus	Alluaudina_bellyi	0	0.28287	-0.0316107	0.0543292	0
252000	Parastenophis_betsileanus	Alluaudina_bellyi	0	0.313396	-0.0399388	0.0104009	0
253000	Parastenophis_betsileanus	Alluaudina_bellyi	0	0.311234	-0.0515845	0.00153416	0
254000	Parastenophis_betsileanus	Alluaudina_bellyi	0	0.259919	-0.0334655	0.0070789	0
254000	Madagascarophis_lolo	NA	21.8572	1.81019	0.0510777	0.343872	0
255000	Parastenophis_betsileanus	Alluaudina_bellyi	0	0.305767	-0.0316887	0.0207107	0
256000	Parastenophis_betsileanus	Alluaudina_bellyi	0	0.254736	-0.0339657	0.0534291	0
257000	Parastenophis_betsileanus	Alluaudina_bellyi	0	0.234215	-0.0202912	0.00911118	0
258000	Parastenophis_betsileanus	Alluaudina_bellyi	0	0.244367	-0.0274681	0.0149456	0
259000	Parastenophis_betsileanus	Alluaudina_bellyi	0	0.292557	-0.0273621	0.0639034	0
260000	Parastenophis_betsileanus	Alluaudina_bellyi	0	0.183372	-0.00924392	0.0109348	0
261000	Parastenophis_betsileanus	Alluaudina_bellyi	0	0.260402	-0.0328314	0.017499	0
261000	Heteroliodon_fohy	NA	18.5861	0.463616	-0.0598195	0.15188	0
262000	Parastenophis_betsileanus	Alluaudina_bellyi	0	0.183997	-0.0134791	0.0179282	0
263000	Parastenophis_betsileanus	Alluaudina_bellyi	0	0.193856	-0.0224166	0.0314006	0
264000	Parastenophis_betsileanus	Alluaudina_bellyi	0	0.240397	-0.0302385	0.00554028	0
265000	Parastenophis_betsileanus	Alluaudina_bellyi	0	0.22221	-0.0227041	0.00349294	0
266000	Parastenophis_betsileanus	Alluaudina_bellyi	0	0.290459	-0.0377661	0.00300925	0
267000	Parastenophis_betsileanus	Alluaudina_bellyi	0	0.397365	-0.0590633	0.00355107	0
267000	Liophidium_torquatum	NA	21.3244	0.690317	0.0196285	0.000204108	0
268000	Parastenophis_betsileanus	Alluaudina_bellyi	0	0.338631	-0.0435148	0.0807543	0
269000	Parastenophis_betsileanus	Alluaudina_bellyi	0	0.215775	-0.0124831	0.0349706	0
270000	Parastenophis_betsileanus	Alluaudina_bellyi	0	0.179881	-0.00827211	0.00446835	0
271000	Parastenophis_betsileanus	Alluaudina_bellyi	0	0.202646	-0.00638179	0.0502274	0
272000	Parastenophis_betsileanus	Alluaudina_bellyi	0	0.280551	-0.0357681	0.00042321	0
273000	Parastenophis_betsileanus	Alluaudina_bellyi	0	0.398635	-0.0586625	0.0155483	0
274000	Parastenophis_betsileanus	Alluaudina_bellyi	0	0.396429	-0.0568888	0.0488173	0
275000	Parastenophis_betsileanus	Alluaudina_bellyi	0	0.326389	-0.0442091	0.0322341	0
276000	Parastenophis_betsileanus	Alluaudina_bellyi	0	0.520556	-0.053246	0.124264	0
277000	Parastenophis_betsileanus	Alluaudina_bellyi	0	0.157064	-0.00904777	0.00362199	0
278000	Parastenophis_betsileanus	Alluaudina_bellyi	0	0.273572	-0.0267641	0.000860348	0
279000	Parastenophis_betsileanus	Alluaudina_bellyi	0	0.315714	-0.0326844	0.0801076	0
280000	Parastenophis_betsileanus	Alluaudina_bellyi	0	0.357829	-0.0391525	0.0925305	0
281000	Parastenophis_betsileanus	Alluaudina_bellyi	0	0.244673	-0.0229267	0.0264607	0
282000	Parastenophis_betsileanus	Alluaudina_bellyi	0	0.380221	-0.0425646	0.0188425	0
283000	Parastenophis_betsileanus	Alluaudina_bellyi	0	0.28624	-0.0304845	0.0380536	0
284000	Parastenophis_betsileanus	Alluaudina_bellyi	0	0.314018	-0.0407917	0.0137568	0
285000	Parastenophis_betsileanus	Alluaudina_bellyi	0	0.137264	0.00203298	0.00630405	0
286000	Parastenophis_betsileanus	Alluaudina_bellyi	0	0.234836	-0.0336595	0.00374175	0
287000	Parastenophis_betsileanus	Alluaudina_bellyi	0	0.250433	-0.0244138	0.0168839	0
288000	Parastenophis_betsileanus	Alluaudina_bellyi	0	0.378675	-0.0442419	0.0213536	0
289000	Parastenophis_betsileanus	Alluaudina_bellyi	0	0.26563	-0.0321594	0.00321001	0
290000	Parastenophis_betsileanus	Alluaudina_bellyi	0	0.291524	-0.0491357	0.00514952	0
291000	Parastenophis_betsileanus	Alluaudina_bellyi	0	0.205005	-0.025006	0.022163	0
292000	Parastenophis_betsileanus	Alluaudina_bellyi	0	0.269012	-0.0315619	0.00210235	0
293000	Parastenophis_betsileanus	Alluaudina_bellyi	0	0.273215	-0.0371492	0.0498162	0
294000	Parastenophis_betsileanus	Alluaudina_bellyi	0	0.292359	-0.0427034	0.00246587	0
295000	Parastenophis_betsileanus	Alluaudina_bellyi	0	0.394944	-0.0499774	0.0384542	0
296000	Parastenophis_betsileanus	Alluaudina_bellyi	0	0.4356	-0.0448528	0.0783082	0
297000	Parastenophis_betsileanus	Alluaudina_bellyi	0	0.256243	-0.0338973	0.00243281	0
298000	Parastenophis_betsileanus	Alluaudina_bellyi	0	0.284603	-0.0253585	0.0484774	0
299000	Parastenophis_betsileanus	Alluaudina_bellyi	0	0.102974	0.0522023	0.0141323	0
300000	Parastenophis_betsileanus	Alluaudina_bellyi	0	0.286737	-0.035129	0.0617271	0
301000	Parastenophis_betsileanus	Alluaudina_bellyi	0	0.408935	-0.0575603	0.00266745	0
302000	Parastenophis_betsileanus	Alluaudina_bellyi	0	0.208913	-0.0187088	0.00763871	0
303000	Parastenophis_betsileanus	Alluaudina_bellyi	0	0.269037	-0.0298307	0.0426971	0
304000	Parastenophis_betsileanus	Alluaudina_bellyi	0	0.311621	-0.0302933	0.0393464	0
305000	Parastenophis_betsileanus	Alluaudina_bellyi	0	0.529688	-0.0609221	0.0819442	0
306000	Parastenophis_betsileanus	Alluaudina_bellyi	0	0.337047	-0.0467674	0.0107462	0
307000	Parastenophis_betsileanus	Alluaudina_bellyi	0	0.249026	-0.0355437	0.01679	0
308000	Parastenophis_betsileanus	Alluaudina_bellyi	0	0.169058	-0.0139183	0.0119864	0
309000	Parastenophis_betsileanus	Alluaudina_bellyi	0	0.215105	-0.0282522	0.000494617	0
310000	Parastenophis_betsileanus	Alluaudina_bellyi	0	0.271776	-0.0357109	0.0287526	0
311000	Parastenophis_betsileanus	Alluaudina_bellyi	0	0.199457	-0.0217633	0.0274111	0
312000	Parastenophis_betsileanus	Alluaudina_bellyi	0	0.224341	-0.0220604	0.0173025	0
313000	Parastenophis_betsileanus	Alluaudina_bellyi	0	0.218281	-0.0290955	0.0081144	0
313000	Pseudoxyrhopus_sp2	NA	20.921	0.864446	0.00421457	0.56534	0
313000	Pseudoxyrhopus_sp3	NA	22.0369	0.444378	0.0499417	1.13543	0
314000	Parastenophis_betsileanus	Alluaudina_bellyi	0	0.36792	-0.047968	0.0117401	0
314000	Alluaudina_bellyi	Alluaudina_mocquardi	10.2459	0.119451	0.0497477	0.743379	0
315000	Parastenophis_betsileanus	Alluaudina_bellyi	0	0.227314	-0.0287607	0.00403618	0
316000	Parastenophis_betsileanus	Alluaudina_bellyi	0	0.36002	-0.054989	0.0256567	0
317000	Parastenophis_betsileanus	Alluaudina_bellyi	0	0.251191	-0.0365886	0.0131889	0
318000	Parastenophis_betsileanus	Alluaudina_bellyi	0	0.299089	-0.0280331	0.0420509	0
319000	Parastenophis_betsileanus	Alluaudina_bellyi	0	0.259726	-0.0270789	0.00676313	0
320000	Parastenophis_betsileanus	Alluaudina_bellyi	0	0.265432	-0.0367848	0.0389449	0
321000	Parastenophis_betsileanus	Alluaudina_bellyi	0	0.240548	-0.0312585	0.00822803	0
322000	Parastenophis_betsileanus	Alluaudina_bellyi	0	0.152108	-0.00402585	0.00879394	0
323000	Parastenophis_betsileanus	Alluaudina_bellyi	0	0.304175	-0.0326601	0.00897578	0
324000	Parastenophis_betsileanus	Alluaudina_bellyi	0	0.381898	-0.0534929	0.0305564	0
325000	Parastenophis_betsileanus	Alluaudina_bellyi	0	0.389673	-0.0662353	0.013631	0
325000	Alluaudina_bellyi	Alluaudina_mocquardi	10.0053	0.0313341	0.0387442	0.276988	0
326000	Parastenophis_betsileanus	Alluaudina_bellyi	0	0.333547	-0.0484665	0.00730271	0
327000	Parastenophis_betsileanus	Alluaudina_bellyi	0	0.405625	-0.0498119	0.0325867	0
328000	Parastenophis_betsileanus	Alluaudina_bellyi	0	0.147402	-0.00916508	0.0175761	0
329000	Parastenophis_betsileanus	Alluaudina_bellyi	0	0.308533	-0.0589987	0.00440074	0
330000	Parastenophis_betsileanus	Alluaudina_bellyi	0	0.433735	-0.0459265	0.0839099	0
331000	Parastenophis_betsileanus	Alluaudina_bellyi	0	0.38573	-0.0515327	0.0171142	0
331000	Pseudoxyrhopus_microps	NA	20.6697	0.210625	0.0562268	0.76078	0
332000	Parastenophis_betsileanus	Alluaudina_bellyi	0	0.185761	-0.0170456	0.00275688	0
333000	Parastenophis_betsileanus	Alluaudina_bellyi	0	0.213713	-0.0147897	0.0222301	0
333000	Dromicodryas_quadrilineatus	NA	21.0492	0.199747	-0.0211465	0.643219	0
334000	Parastenophis_betsileanus	Alluaudina_bellyi	0	0.320033	-0.0450979	0.00272243	0
334000	Madagascarophis_sp1	Madagascarophis_sp2	20.2524	0.472372	0.0142199	0.266711	0
334000	Alluaudina_bellyi	Alluaudina_mocquardi	9.78657	0.252618	-0.0429164	0.382228	0
335000	Parastenophis_betsileanus	Alluaudina_bellyi	0	0.193655	-0.0149592	0.0358369	0
336000	Parastenophis_betsileanus	Alluaudina_bellyi	0	0.202718	-0.00997748	0.0207654	0
337000	Parastenophis_betsileanus	Alluaudina_bellyi	0	0.344574	-0.0471469	0.0037534	0
338000	Parastenophis_betsileanus	Alluaudina_bellyi	0	0.251535	-0.0233328	0.0189012	0
339000	Parastenophis_betsileanus	Alluaudina_bellyi	0	0.189107	-0.0102304	0.0211563	0
340000	Parastenophis_betsileanus	Alluaudina_bellyi	0	0.233536	-0.0201015	0.0351543	0
341000	Parastenophis_betsileanus	Alluaudina_bellyi	0	0.262132	-0.034444	0.000795913	0
342000	Parastenophis_betsileanus	Alluaudina_bellyi	0	0.304567	-0.0397537	0.0312202	0
343000	Parastenophis_betsileanus	Alluaudina_bellyi	0	0.261419	-0.0314307	0.00324358	0
344000	Parastenophis_betsileanus	Alluaudina_bellyi	0	0.401153	-0.047623	0.0401274	0
345000	Parastenophis_betsileanus	Alluaudina_bellyi	0	0.408567	-0.0491567	0.0629596	0
346000	Parastenophis_betsileanus	Alluaudina_bellyi	0	0.403874	-0.0577175	0.0194027	0
347000	Parastenophis_betsileanus	Alluaudina_bellyi	0	0.317562	-0.0397619	0.00494676	0
348000	Parastenophis_betsileanus	Alluaudina_bellyi	0	0.299936	-0.0300375	0.0578136	0
349000	Parastenophis_betsileanus	Alluaudina_bellyi	0	0.240887	-0.0240132	0.0165153	0
350000	Parastenophis_betsileanus	Alluaudina_bellyi	0	0.372135	-0.0481019	0.0211389	0
351000	Parastenophis_betsileanus	Alluaudina_bellyi	0	0.312279	-0.041605	0.0408414	0
352000	Parastenophis_betsileanus	Alluaudina_bellyi	0	0.270523	-0.0291386	0.0249645	0
353000	Parastenophis_betsileanus	Alluaudina_bellyi	0	0.266533	-0.0278199	0.0237432	0
354000	Parastenophis_betsileanus	Alluaudina_bellyi	0	0.460927	-0.0731427	0.0329309	0
354000	Liophidium_chabaudi	Liophidium_sp2	18.8655	0.241756	-0.00626664	0.0720146	0
355000	Parastenophis_betsileanus	Alluaudina_bellyi	0	0.178109	-0.0190874	0.00142277	0
356000	Parastenophis_betsileanus	Alluaudina_bellyi	0	0.269172	-0.0281828	0.0169069	0
357000	Parastenophis_betsileanus	Alluaudina_bellyi	0	0.278717	-0.0515007	0.00199007	0
358000	Parastenophis_betsileanus	Alluaudina_bellyi	0	0.392593	-0.0591319	0.0151234	0
359000	Parastenophis_betsileanus	Alluaudina_bellyi	0	0.285982	-0.0250899	0.0247523	0
360000	Parastenophis_betsileanus	Alluaudina_bellyi	0	0.382396	-0.0574316	0.0171426	0
361000	Parastenophis_betsileanus	Alluaudina_bellyi	0	0.29347	-0.0377587	0.0109552	0
362000	Parastenophis_betsileanus	Alluaudina_bellyi	0	0.29757	-0.0278647	0.00907294	0
363000	Parastenophis_betsileanus	Alluaudina_bellyi	0	0.364912	-0.0397599	0.0716301	0
364000	Parastenophis_betsileanus	Alluaudina_bellyi	0	0.272886	-0.0429668	0.0239836	0
365000	Parastenophis_betsileanus	Alluaudina_bellyi	0	0.202923	-0.0152098	0.0225269	0
366000	Parastenophis_betsileanus	Alluaudina_bellyi	0	0.150615	0.00733268	0.000687987	0
367000	Parastenophis_betsileanus	Alluaudina_bellyi	0	0.332054	-0.0465496	0.0300205	0
368000	Parastenophis_betsileanus	Alluaudina_bellyi	0	0.271772	-0.0357677	0.0221408	0
369000	Parastenophis_betsileanus	Alluaudina_bellyi	0	0.298019	-0.0373562	0.00956386	0
370000	Parastenophis_betsileanus	Alluaudina_bellyi	0	0.295771	-0.0332991	0.0434567	0
371000	Parastenophis_betsileanus	Alluaudina_bellyi	0	0.193888	-0.010738	0.0177663	0
372000	Parastenophis_betsileanus	Alluaudina_bellyi	0	0.279654	-0.0383069	0.00639808	0
373000	Parastenophis_betsileanus	Alluaudina_bellyi	0	0.384602	-0.0384358	0.117396	0
374000	Parastenophis_betsileanus	Alluaudina_bellyi	0	0.316592	-0.0373533	0.0079469	0
375000	Parastenophis_betsileanus	Alluaudina_bellyi	0	0.202827	-0.0216975	0.00652158	0
376000	Parastenophis_betsileanus	Alluaudina_bellyi	0	0.167582	-0.0093674	0.00610961	0
377000	Parastenophis_betsileanus	Alluaudina_bellyi	0	0.409024	-0.0603117	0.0262441	0
378000	Parastenophis_betsileanus	Alluaudina_bellyi	0	0.257832	-0.0282285	0.00700397	0
379000	Parastenophis_betsileanus	Alluaudina_bellyi	0	0.24973	-0.029524	0.027366	0
380000	Parastenophis_betsileanus	Alluaudina_bellyi	0	0.222527	-0.0312043	0.0240214	0
381000	Parastenophis_betsileanus	Alluaudina_bellyi	0	0.232442	-0.0263554	0.0336139	0
382000	Parastenophis_betsileanus	Alluaudina_bellyi	0	0.317513	-0.0366955	0.00395959	0
383000	Parastenophis_betsileanus	Alluaudina_bellyi	0	0.418175	-0.056567	0.0365082	0
384000	Parastenophis_betsileanus	Alluaudina_bellyi	0	0.28589	-0.0299828	0.00810832	0
385000	Parastenophis_betsileanus	Alluaudina_bellyi	0	0.535122	-0.0635127	0.0986776	0
386000	Parastenophis_betsileanus	Alluaudina_bellyi	0	0.512957	-0.0538698	0.105598	0
387000	Parastenophis_betsileanus	Alluaudina_bellyi	0	0.359798	-0.0433671	0.0142519	0
388000	Parastenophis_betsileanus	Alluaudina_bellyi	0	0.344454	-0.0546982	0.0176561	0
389000	Parastenophis_betsileanus	Alluaudina_bellyi	0	0.235555	-0.0244577	0.00355282	0
390000	Parastenophis_betsileanus	Alluaudina_bellyi	0	0.339672	-0.0443348	0.0287509	0
391000	Parastenophis_betsileanus	Alluaudina_bellyi	0	0.436998	-0.0517111	0.0513768	0
392000	Parastenophis_betsileanus	Alluaudina_bellyi	0	0.357394	-0.0531253	0.00477863	0
393000	Parastenophis_betsileanus	Alluaudina_bellyi	0	0.197885	-0.010451	0.000709508	0
394000	Parastenophis_betsileanus	Alluaudina_bellyi	0	0.339277	-0.0426512	0.0230415	0
395000	Parastenophis_betsileanus	Alluaudina_bellyi	0	0.298904	-0.0427632	0.0140995	0
396000	Parastenophis_betsileanus	Alluaudina_bellyi	0	0.315907	-0.0487548	0.00211955	0
397000	Parastenophis_betsileanus	Alluaudina_bellyi	0	0.78241	-0.077955	0.0908433	0
398000	Parastenophis_betsileanus	Alluaudina_bellyi	0	0.363493	-0.0531329	0.00282404	0
399000	Parastenophis_betsileanus	Alluaudina_bellyi	0	0.319481	-0.0356381	0.0451629	0
400000	Parastenophis_betsileanus	Alluaudina_bellyi	0	0.318472	-0.0370075	0.044184	0
401000	Parastenophis_betsileanus	Alluaudina_bellyi	0	0.255441	-0.0319776	0.00204599	0
402000	Parastenophis_betsileanus	Alluaudina_bellyi	0	0.579019	-0.073373	0.0693498	0
403000	Parastenophis_betsileanus	Alluaudina_bellyi	0	0.195974	-0.0251593	0.00645065	0
404000	Parastenophis_betsileanus	Alluaudina_bellyi	0	0.233555	-0.0344345	0.00937463	0
405000	Parastenophis_betsileanus	Alluaudina_bellyi	0	0.180203	0.00186004	0.0147614	0
406000	Parastenophis_betsileanus	Alluaudina_bellyi	0	0.194158	-0.013209	0.032237	0
407000	Parastenophis_betsileanus	Alluaudina_bellyi	0	0.693262	-0.0756079	0.0837187	0
408000	Parastenophis_betsileanus	Alluaudina_bellyi	0	0.431946	-0.0579102	0.0352174	0
409000	Parastenophis_betsileanus	Alluaudina_bellyi	0	0.285705	-0.0379268	0.00729459	0
410000	Parastenophis_betsileanus	Alluaudina_bellyi	0	0.308712	-0.0402519	0.0218925	0
411000	Parastenophis_betsileanus	Alluaudina_bellyi	0	0.299089	-0.0315345	0.0185722	0
412000	Parastenophis_betsileanus	Alluaudina_bellyi	0	0.194378	-0.0174472	0.00916338	0
413000	Parastenophis_betsileanus	Alluaudina_bellyi	0	0.323859	-0.0384531	0.0339382	0
414000	Parastenophis_betsileanus	Alluaudina_bellyi	0	0.25392	-0.0288217	0.00707426	0
415000	Parastenophis_betsileanus	Alluaudina_bellyi	0	0.232151	-0.023196	0.0133536	0
416000	Parastenophis_betsileanus	Alluaudina_bellyi	0	0.408828	-0.0469376	0.0354939	0
417000	Parastenophis_betsileanus	Alluaudina_bellyi	0	0.394885	-0.0456348	0.120295	0
418000	Parastenophis_betsileanus	Alluaudina_bellyi	0	0.30422	-0.0420166	0.039903	0
419000	Parastenophis_betsileanus	Alluaudina_bellyi	0	0.469773	-0.0570185	0.0750911	0
420000	Parastenophis_betsileanus	Alluaudina_bellyi	0	0.292846	-0.029096	0.0460445	0
421000	Parastenophis_betsileanus	Alluaudina_bellyi	0	0.248691	-0.0328291	0.020863	0
422000	Parastenophis_betsileanus	Alluaudina_bellyi	0	0.313494	-0.0339759	0.0106863	0
423000	Parastenophis_betsileanus	Alluaudina_bellyi	0	0.205938	-0.0145746	0.0071192	0
424000	Parastenophis_betsileanus	Alluaudina_bellyi	0	0.147971	0.00599474	0.042302	0
425000	Parastenophis_betsileanus	Alluaudina_bellyi	0	0.279801	-0.0271544	0.0405389	0
426000	Parastenophis_betsileanus	Alluaudina_bellyi	0	0.183367	-0.00842997	0.0467946	0
427000	Parastenophis_betsileanus	Alluaudina_bellyi	0	0.336473	-0.0381662	0.045989	0
428000	Parastenophis_betsileanus	Alluaudina_bellyi	0	0.371043	-0.0332331	0.0375395	0
429000	Parastenophis_betsileanus	Alluaudina_bellyi	0	0.282	-0.0427477	0.00957572	0
429000	Dromicodryas_bernieri	Dromicodryas_sp1	19.1153	0.257178	-0.106024	0.824106	0
430000	Parastenophis_betsileanus	Alluaudina_bellyi	0	0.321403	-0.0419892	0.0102326	0
431000	Parastenophis_betsileanus	Alluaudina_bellyi	0	0.47585	-0.0640844	0.0366335	0
432000	Parastenophis_betsileanus	Alluaudina_bellyi	0	0.254107	-0.0319898	0.0037149	0
432000	Lycodryas_inornatus	NA	13.909	0.116146	-0.0665943	0.0848143	0
433000	Parastenophis_betsileanus	Alluaudina_bellyi	0	0.438059	-0.0526792	0.0771716	0
434000	Parastenophis_betsileanus	Alluaudina_bellyi	0	0.237417	-0.0294533	0.0374966	0
434000	Parastenophis_betsileanus	Parastenophis_sp2	18.6967	0.637148	0.00663384	0.137823	0
435000	Parastenophis_betsileanus	Alluaudina_bellyi	0	0.301758	-0.0494749	0.00489422	0
436000	Parastenophis_betsileanus	Alluaudina_bellyi	0	0.220733	-0.0271146	0.00462662	0
437000	Parastenophis_betsileanus	Alluaudina_bellyi	0	0.344715	-0.0340369	0.0247909	0
437000	Thamnosophis_lateralis	Thamnosophis_epistibes	15.9163	0.239487	0.0251458	0.0108284	0
438000	Parastenophis_betsileanus	Alluaudina_bellyi	0	0.509315	-0.0666788	0.00646618	0
439000	Parastenophis_betsileanus	Alluaudina_bellyi	0	0.378097	-0.0444719	0.0375192	0
440000	Parastenophis_betsileanus	Alluaudina_bellyi	0	0.334948	-0.0415426	0.00269513	0
441000	Parastenophis_betsileanus	Alluaudina_bellyi	0	0.324764	-0.0449308	0.0403938	0
442000	Parastenophis_betsileanus	Alluaudina_bellyi	0	0.443297	-0.0605781	0.0683615	0
443000	Parastenophis_betsileanus	Alluaudina_bellyi	0	0.339736	-0.0335776	0.0620532	0
444000	Parastenophis_betsileanus	Alluaudina_bellyi	0	0.293892	-0.0296191	0.00266774	0
444000	Phisalixella_sp2	NA	21.9608	0.0318548	-0.134046	0.0803789	0
444000	Heteroliodon_fohy	NA	15.3414	0.157238	0.041101	0.368766	0
445000	Parastenophis_betsileanus	Alluaudina_bellyi	0	0.228548	-0.0174609	0.0409564	0
446000	Parastenophis_betsileanus	Alluaudina_bellyi	0	0.229473	-0.0169949	0.0403576	0
447000	Parastenophis_betsileanus	Alluaudina_bellyi	0	0.301418	-0.0404705	0.0455968	0
448000	Parastenophis_betsileanus	Alluaudina_bellyi	0	0.204624	-0.00510135	0.0221729	0
449000	Parastenophis_betsileanus	Alluaudina_bellyi	0	0.312438	-0.0334171	0.000106044	0
450000	Parastenophis_betsileanus	Alluaudina_bellyi	0	0.394365	-0.0631098	0.00506251	0
451000	Parastenophis_betsileanus	Alluaudina_bellyi	0	0.241804	-0.032684	0.0157089	0
452000	Parastenophis_betsileanus	Alluaudina_bellyi	0	0.241443	-0.0344019	0.00471347	0
453000	Parastenophis_betsileanus	Alluaudina_bellyi	0	0.352608	-0.0414524	0.0132541	0
454000	Parastenophis_betsileanus	Alluaudina_bellyi	0	0.21648	-0.019039	0.011578	0
455000	Parastenophis_betsileanus	Alluaudina_bellyi	0	0.296426	-0.034655	0.0315455	0
456000	Parastenophis_betsileanus	Alluaudina_bellyi	0	0.383262	-0.0542601	0.0170142	0
456000	Liophidium_rhodogaster	Liophidium_sp1	18.235	0.320072	0.0375185	0.749152	0
457000	Parastenophis_betsileanus	Alluaudina_bellyi	0	0.293873	-0.0403375	0.0355604	0
458000	Parastenophis_betsileanus	Alluaudina_bellyi	0	0.196947	-0.00688709	0.0111223	0
459000	Parastenophis_betsileanus	Alluaudina_bellyi	0	0.204248	-0.00842067	0.0795621	0
460000	Parastenophis_betsileanus	Alluaudina_bellyi	0	0.362415	-0.0619116	0.0179414	0
461000	Parastenophis_betsileanus	Alluaudina_bellyi	0	0.178926	-0.0205952	0.000283591	0
462000	Parastenophis_betsileanus	Alluaudina_bellyi	0	0.3574	-0.043762	0.0639214	0
463000	Parastenophis_betsileanus	Alluaudina_bellyi	0	0.274722	-0.0354378	0.0514105	0
464000	Parastenophis_betsileanus	Alluaudina_bellyi	0	0.284849	-0.04426	0.00644071	0
465000	Parastenophis_betsileanus	Alluaudina_bellyi	0	0.300097	-0.0442542	0.0352094	0
466000	Parastenophis_betsileanus	Alluaudina_bellyi	0	0.274612	-0.0266242	0.0652595	0
467000	Parastenophis_betsileanus	Alluaudina_bellyi	0	0.197995	-0.00718514	0.0135846	0
467000	Alluaudina_bellyi	Alluaudina_mocquardi	5.75651	0.106901	0.120278	0.0303192	0
468000	Parastenophis_betsileanus	Alluaudina_bellyi	0	0.362809	-0.0392331	0.0362286	0
469000	Parastenophis_betsileanus	Alluaudina_bellyi	0	0.226362	-0.0261858	0.0071433	0
470000	Parastenophis_betsileanus	Alluaudina_bellyi	0	0.494709	-0.0675707	0.0363079	0
471000	Parastenophis_betsileanus	Alluaudina_bellyi	0	0.255936	-0.0254906	0.0341579	0
472000	Parastenophis_betsileanus	Alluaudina_bellyi	0	0.288428	-0.0339646	0.0372941	0
473000	Parastenophis_betsileanus	Alluaudina_bellyi	0	0.259024	-0.032852	0.0318256	0
474000	Parastenophis_betsileanus	Alluaudina_bellyi	0	0.251721	-0.0196074	0.00104034	0
475000	Parastenophis_betsileanus	Alluaudina_bellyi	0	0.298447	-0.0576182	0.0100062	0
476000	Parastenophis_betsileanus	Alluaudina_bellyi	0	0.188837	-0.0120536	0.00798754	0
477000	Parastenophis_betsileanus	Alluaudina_bellyi	0	0.459894	-0.0608599	0.0788717	0
478000	Parastenophis_betsileanus	Alluaudina_bellyi	0	0.344655	-0.0438987	0.0700597	0
479000	Parastenophis_betsileanus	Alluaudina_bellyi	0	0.708373	-0.0726477	0.149896	0
480000	Parastenophis_betsileanus	Alluaudina_bellyi	0	0.342895	-0.0438668	0.0231645	0
481000	Parastenophis_betsileanus	Alluaudina_bellyi	0	0.179088	-0.0127997	0.0408184	0
482000	Parastenophis_betsileanus	Alluaudina_bellyi	0	0.186889	-0.0167833	0.0105151	0
483000	Parastenophis_betsileanus	Alluaudina_bellyi	0	0.280376	-0.0440216	0.00236981	0
484000	Parastenophis_betsileanus	Alluaudina_bellyi	0	0.365081	-0.0521417	0.053396	0
485000	Parastenophis_betsileanus	Alluaudina_bellyi	0	0.339593	-0.0297864	0.0771494	0
486000	Parastenophis_betsileanus	Alluaudina_bellyi	0	0.246903	-0.0252249	0.0193545	0
487000	Parastenophis_betsileanus	Alluaudina_bellyi	0	0.212618	-0.0303038	0.0163077	0
488000	Parastenophis_betsileanus	Alluaudina_bellyi	0	0.252334	-0.0354748	0.00337169	0
489000	Parastenophis_betsileanus	Alluaudina_bellyi	0	0.303094	-0.0283607	0.0726104	0
490000	Parastenophis_betsileanus	Alluaudina_bellyi	0	0.235568	-0.0317486	0.0110136	0
491000	Parastenophis_betsileanus	Alluaudina_bellyi	0	0.193773	-0.0213438	0.00259663	0
492000	Parastenophis_betsileanus	Alluaudina_bellyi	0	0.17323	-0.00391245	0.0360702	0
492000	Compsophis_sp1	NA	21.9556	0.289229	-0.00932768	0.884413	0
493000	Parastenophis_betsileanus	Alluaudina_bellyi	0	0.405479	-0.0439858	0.0472652	0
494000	Parastenophis_betsileanus	Alluaudina_bellyi	0	0.31305	-0.0423802	0.0131247	0
495000	Parastenophis_betsileanus	Alluaudina_bellyi	0	0.339667	-0.0407955	0.0551093	0
496000	Parastenophis_betsileanus	Alluaudina_bellyi	0	0.343115	-0.0453828	0.0267541	0
497000	Parastenophis_betsileanus	Alluaudina_bellyi	0	0.444416	-0.0679355	0.0244848	0
498000	Parastenophis_betsileanus	Alluaudina_bellyi	0	0.28649	-0.0386923	0.0240278	0
499000	Parastenophis_betsileanus	Alluaudina_bellyi	0	0.476063	-0.0716397	0.0284054	0
500000	Parastenophis_betsileanus	Alluaudina_bellyi	0	0.513926	-0.0599698	0.0977365	0
501000	Parastenophis_betsileanus	Alluaudina_bellyi	0	0.249581	-0.0270166	0.0158534	0
501000	Compsophis_sp1	NA	21.9468	0.197132	0.0730988	0.984312	0
502000	Parastenophis_betsileanus	Alluaudina_bellyi	0	0.278279	-0.0237087	0.0560601	0
503000	Parastenophis_betsileanus	Alluaudina_bellyi	0	0.440724	-0.0552837	0.0536937	0
504000	Parastenophis_betsileanus	Alluaudina_bellyi	0	0.320027	-0.0568917	0.0285341	0
505000	Parastenophis_betsileanus	Alluaudina_bellyi	0	0.470389	-0.0720809	0.0206831	0
506000	Parastenophis_betsileanus	Alluaudina_bellyi	0	0.350975	-0.0567212	0.0481247	0
506000	Liopholidophis_dolicocercus	NA	20.4399	0.196302	0.0268968	0.0186964	0
507000	Parastenophis_betsileanus	Alluaudina_bellyi	0	0.363081	-0.0458398	0.0616903	0
508000	Parastenophis_betsileanus	Alluaudina_bellyi	0	0.294216	-0.0415883	0.013148	0
509000	Parastenophis_betsileanus	Alluaudina_bellyi	0	0.269806	-0.0332288	0.0424797	0
510000	Parastenophis_betsileanus	Alluaudina_bellyi	0	0.384147	-0.0513594	0.0438106	0
511000	Parastenophis_betsileanus	Alluaudina_bellyi	0	0.238913	-0.0318072	0.00797812	0
512000	Parastenophis_betsileanus	Alluaudina_bellyi	0	0.28276	-0.0301023	0.0427871	0
512000	Thamnosophis_infrasignatus	NA	20.7576	0.333205	0.0923592	0.0935172	0
513000	Parastenophis_betsileanus	Alluaudina_bellyi	0	0.344512	-0.0541556	0.00413046	0
514000	Parastenophis_betsileanus	Alluaudina_bellyi	0	0.255515	-0.0330918	0.00136799	0
515000	Parastenophis_betsileanus	Alluaudina_bellyi	0	0.362592	-0.0414064	0.0415126	0
516000	Parastenophis_betsileanus	Alluaudina_bellyi	0	0.497864	-0.0611722	0.0529055	0
517000	Parastenophis_betsileanus	Alluaudina_bellyi	0	0.363988	-0.0513792	0.0201097	0
518000	Parastenophis_betsileanus	Alluaudina_bellyi	0	0.360583	-0.0562686	0.00972889	0
519000	Parastenophis_betsileanus	Alluaudina_bellyi	0	0.422329	-0.0591586	0.0408578	0
520000	Parastenophis_betsileanus	Alluaudina_bellyi	0	0.310056	-0.0443915	0.0329551	0
521000	Parastenophis_betsileanus	Alluaudina_bellyi	0	0.338848	-0.0437161	0.0387558	0
521000	Heteroliodon_sp2	NA	21.2615	0.173462	-0.02353	0.256836	0
522000	Parastenophis_betsileanus	Alluaudina_bellyi	0	0.279534	-0.0385812	0.0290234	0
523000	Parastenophis_betsileanus	Alluaudina_bellyi	0	0.331516	-0.044092	0.0513222	0
524000	Parastenophis_betsileanus	Alluaudina_bellyi	0	0.329683	-0.0459288	0.0148021	0
525000	Parastenophis_betsileanus	Alluaudina_bellyi	0	0.306479	-0.0348829	0.0123109	0
525000	Compsophis_zeny	NA	21.24	0.862856	0.00641868	0.0585583	0
526000	Parastenophis_betsileanus	Alluaudina_bellyi	0	0.139686	0.014656	0.021651	0
526000	Phisalixella_arctifasciata	NA	21.5687	0.0237789	-0.0882178	0.99411	0
527000	Parastenophis_betsileanus	Alluaudina_bellyi	0	0.244033	-0.0208975	0.054965	0
528000	Parastenophis_betsileanus	Alluaudina_bellyi	0	0.115389	0.0238382	0.00608787	0
529000	Parastenophis_betsileanus	Alluaudina_bellyi	0	0.293509	-0.033267	0.0625733	0
530000	Parastenophis_betsileanus	Alluaudina_bellyi	0	0.327627	-0.031313	0.0859533	0
531000	Parastenophis_betsileanus	Alluaudina_bellyi	0	0.31421	-0.0426075	0.00185159	0
532000	Parastenophis_betsileanus	Alluaudina_bellyi	0	0.402302	-0.0595443	0.0166953	0
533000	Parastenophis_betsileanus	Alluaudina_bellyi	0	0.543128	-0.0627581	0.0698524	0
534000	Parastenophis_betsileanus	Alluaudina_bellyi	0	0.374874	-0.0487626	0.0534295	0
535000	Parastenophis_betsileanus	Alluaudina_bellyi	0	0.424368	-0.0550674	0.062906	0
536000	Parastenophis_betsileanus	Alluaudina_bellyi	0	0.406156	-0.0492283	0.0473908	0
537000	Parastenophis_betsileanus	Alluaudina_bellyi	0	0.26367	-0.0262539	0.0032183	0
538000	Parastenophis_betsileanus	Alluaudina_bellyi	0	0.252753	-0.0252601	0.013295	0
539000	Parastenophis_betsileanus	Alluaudina_bellyi	0	0.333961	-0.0519223	0.0160448	0
540000	Parastenophis_betsileanus	Alluaudina_bellyi	0	0.221274	-0.0319425	0.0394973	0
540000	Liophidium_rhodogaster	Liopholidophis_dimorphus	4.67975	0.545311	-0.0962736	0.00955847	0
541000	Parastenophis_betsileanus	Alluaudina_bellyi	0	0.278218	-0.0291713	0.0146168	0
542000	Parastenophis_betsileanus	Alluaudina_bellyi	0	0.296208	-0.0431443	0.015125	0
543000	Parastenophis_betsileanus	Alluaudina_bellyi	0	0.230413	-0.0327668	0.00477836	0
544000	Parastenophis_betsileanus	Alluaudina_bellyi	0	0.430388	-0.0377304	0.0506571	0
545000	Parastenophis_betsileanus	Alluaudina_bellyi	0	0.232773	-0.0267215	0.00239767	0
546000	Parastenophis_betsileanus	Alluaudina_bellyi	0	0.356581	-0.0435211	0.0532836	0
546000	Dromicodryas_quadrilineatus	Dromicodryas_bernieri	15.4316	0.195145	0.0596218	0.249957	0
547000	Parastenophis_betsileanus	Alluaudina_bellyi	0	0.233991	-0.0336348	0.00777071	0
548000	Parastenophis_betsileanus	Alluaudina_bellyi	0	0.392016	-0.0488906	0.0611196	0
549000	Parastenophis_betsileanus	Alluaudina_bellyi	0	0.275535	-0.0408526	0.0166554	0
550000	Parastenophis_betsileanus	Alluaudina_bellyi	0	0.247359	-0.0149631	0.0253389	0
551000	Parastenophis_betsileanus	Alluaudina_bellyi	0	0.200421	-0.0161938	0.00709852	0
552000	Parastenophis_betsileanus	Alluaudina_bellyi	0	0.414298	-0.0526094	0.0293609	0
553000	Parastenophis_betsileanus	Alluaudina_bellyi	0	0.344931	-0.0399123	0.00820839	0
554000	Parastenophis_betsileanus	Alluaudina_bellyi	0	0.3676	-0.0560378	0.0288397	0
555000	Parastenophis_betsileanus	Alluaudina_bellyi	0	0.150678	-0.00687167	0.01295	0
556000	Parastenophis_betsileanus	Alluaudina_bellyi	0	0.360577	-0.036539	0.0918478	0
557000	Parastenophis_betsileanus	Alluaudina_bellyi	0	0.372044	-0.0403601	0.0853507	0
558000	Parastenophis_betsileanus	Alluaudina_bellyi	0	0.370471	-0.058068	0.0153483	0
559000	Parastenophis_betsileanus	Alluaudina_bellyi	0	0.1969	-0.0300949	0.00984346	0
560000	Parastenophis_betsileanus	Alluaudina_bellyi	0	0.461349	-0.0484812	0.0824332	0
561000	Parastenophis_betsileanus	Alluaudina_bellyi	0	0.502424	-0.0664688	0.0410207	0
562000	Parastenophis_betsileanus	Alluaudina_bellyi	0	0.364728	-0.045697	0.0351677	0
563000	Parastenophis_betsileanus	Alluaudina_bellyi	0	0.312579	-0.0367832	0.0356125	0
564000	Parastenophis_betsileanus	Alluaudina_bellyi	0	0.292552	-0.0408507	0.0106843	0
565000	Parastenophis_betsileanus	Alluaudina_bellyi	0	0.207753	-0.0275512	0.00900691	0
566000	Parastenophis_betsileanus	Alluaudina_bellyi	0	0.319518	-0.0302753	0.0914083	0
567000	Parastenophis_betsileanus	Alluaudina_bellyi	0	0.152381	-5.16949e-05	0.0266101	0
568000	Parastenophis_betsileanus	Alluaudina_bellyi	0	0.311774	-0.0309501	0.0311053	0
569000	Parastenophis_betsileanus	Alluaudina_bellyi	0	0.330333	-0.0290591	0.124473	0
570000	Parastenophis_betsileanus	Alluaudina_bellyi	0	0.328742	-0.0512401	0.0335331	0
571000	Parastenophis_betsileanus	Alluaudina_bellyi	0	0.41952	-0.0643043	0.0171251	0
572000	Parastenophis_betsileanus	Alluaudina_bellyi	0	0.428061	-0.0658945	0.0180259	0
573000	Parastenophis_betsileanus	Alluaudina_bellyi	0	0.261349	-0.0240621	0.0132728	0
574000	Parastenophis_betsileanus	Alluaudina_bellyi	0	0.468163	-0.0622701	0.085348	0
574000	Alluaudina_bellyi	Alluaudina_mocquardi	19.4847	0.554822	0.0836405	0.54745	0
575000	Parastenophis_betsileanus	Alluaudina_bellyi	0	0.351297	-0.0505317	0.0133447	0
576000	Parastenophis_betsileanus	Alluaudina_bellyi	0	0.311023	-0.0402908	0.0381628	0
577000	Parastenophis_betsileanus	Alluaudina_bellyi	0	0.279058	-0.038968	0.0125228	0
578000	Parastenophis_betsileanus	Alluaudina_bellyi	0	0.317844	-0.042324	0.00103815	0
578000	Langaha_sp1	NA	20.899	0.336435	0.0362483	0.248048	0
579000	Parastenophis_betsileanus	Alluaudina_bellyi	0	0.228532	-0.034725	0.0202647	0
580000	Parastenophis_betsileanus	Alluaudina_bellyi	0	0.357308	-0.038227	0.0212142	0
581000	Parastenophis_betsileanus	Alluaudina_bellyi	0	0.333758	-0.0460338	0.0157146	0
582000	Parastenophis_betsileanus	Alluaudina_bellyi	0	0.286519	-0.0392127	0.000572233	0
583000	Parastenophis_betsileanus	Alluaudina_bellyi	0	0.30361	-0.0345718	0.00373874	0
584000	Parastenophis_betsileanus	Alluaudina_bellyi	0	0.223645	-0.0298242	0.00801148	0
585000	Parastenophis_betsileanus	Alluaudina_bellyi	0	0.171705	-0.000449915	0.00227753	0
586000	Parastenophis_betsileanus	Alluaudina_bellyi	0	0.346837	-0.0407944	0.0533743	0
587000	Parastenophis_betsileanus	Alluaudina_bellyi	0	0.36337	-0.0469161	0.0495687	0
587000	Dromicodryas_quadrilineatus	NA	20.579	0.481828	-0.0427537	0.943837	0
588000	Parastenophis_betsileanus	Alluaudina_bellyi	0	0.291162	-0.0305154	0.0618078	0
589000	Parastenophis_betsileanus	Alluaudina_bellyi	0	0.372062	-0.0556374	0.0209072	0
590000	Parastenophis_betsileanus	Alluaudina_bellyi	0	0.24997	-0.0196774	0.0591033	0
591000	Parastenophis_betsileanus	Alluaudina_bellyi	0	0.255046	-0.0257047	0.00285908	0
591000	Compsophis_zeny	NA	22.0467	0.555008	0.0392017	0.536504	0
592000	Parastenophis_betsileanus	Alluaudina_bellyi	0	0.273875	-0.0398642	0.0353526	0
593000	Parastenophis_betsileanus	Alluaudina_bellyi	0	0.491815	-0.0530623	0.0925734	0
594000	Parastenophis_betsileanus	Alluaudina_bellyi	0	0.268444	-0.0306443	0.0476337	0
595000	Parastenophis_betsileanus	Alluaudina_bellyi	0	0.272172	-0.0470819	0.0115076	0
596000	Parastenophis_betsileanus	Alluaudina_bellyi	0	0.278232	-0.0253096	0.0314558	0
597000	Parastenophis_betsileanus	Alluaudina_bellyi	0	0.225139	-0.026307	0.0117875	0
598000	Parastenophis_betsileanus	Alluaudina_bellyi	0	0.268726	-0.0351656	0.0138719	0
599000	Parastenophis_betsileanus	Alluaudina_bellyi	0	0.230869	-0.0281691	0.0320062	0
600000	Parastenophis_betsileanus	Alluaudina_bellyi	0	0.335809	-0.047313	0.0417144	0
601000	Parastenophis_betsileanus	Alluaudina_bellyi	0	0.349422	-0.041141	0.0737126	0
602000	Parastenophis_betsileanus	Alluaudina_bellyi	0	0.22215	-0.0208123	0.0157782	0
603000	Parastenophis_betsileanus	Alluaudina_bellyi	0	0.319974	-0.0366751	0.0663493	0
604000	Parastenophis_betsileanus	Alluaudina_bellyi	0	0.394889	-0.050431	0.0363484	0
605000	Parastenophis_betsileanus	Alluaudina_bellyi	0	0.342852	-0.055011	0.00175276	0
606000	Parastenophis_betsileanus	Alluaudina_bellyi	0	0.372736	-0.0526579	0.0507482	0
607000	Parastenophis_betsileanus	Alluaudina_bellyi	0	0.330728	-0.0465356	0.0222517	0
608000	Parastenophis_betsileanus	Alluaudina_bellyi	0	0.305058	-0.0360376	0.00954649	0
609000	Parastenophis_betsileanus	Alluaudina_bellyi	0	0.514182	-0.0592825	0.0659808	0
610000	Parastenophis_betsileanus	Alluaudina_bellyi	0	0.36101	-0.040473	0.0702246	0
611000	Parastenophis_betsileanus	Alluaudina_bellyi	0	0.200668	-0.0136501	0.0157085	0
612000	Parastenophis_betsileanus	Alluaudina_bellyi	0	0.27421	-0.0281347	0.00610879	0
613000	Parastenophis_betsileanus	Alluaudina_bellyi	0	0.144693	0.00290601	0.0374555	0
614000	Parastenophis_betsileanus	Alluaudina_bellyi	0	0.282522	-0.0235655	0.0530482	0
615000	Parastenophis_betsileanus	Alluaudina_bellyi	0	0.356241	-0.0439244	0.0622032	0
616000	Parastenophis_betsileanus	Alluaudina_bellyi	0	0.277191	-0.0327265	0.0254426	0
617000	Parastenophis_betsileanus	Alluaudina_bellyi	0	0.382423	-0.0452897	0.0229035	0
618000	Parastenophis_betsileanus	Alluaudina_bellyi	0	0.211759	-0.0216824	0.00986912	0
619000	Parastenophis_betsileanus	Alluaudina_bellyi	0	0.288392	-0.0357652	0.0234981	0
620000	Parastenophis_betsileanus	Alluaudina_bellyi	0	0.348598	-0.0447962	0.0362323	0
620000	Lycodryas_inornatus	NA	19.1047	0.243749	0.0582825	0.0662528	0
621000	Parastenophis_betsileanus	Alluaudina_bellyi	0	0.294597	-0.0445616	0.021811	0
622000	Parastenophis_betsileanus	Alluaudina_bellyi	0	0.263785	-0.0303692	0.0386091	0
623000	Parastenophis_betsileanus	Alluaudina_bellyi	0	0.23002	-0.0321678	0.0321462	0
624000	Parastenophis_betsileanus	Alluaudina_bellyi	0	0.223748	-0.0239109	0.0390625	0
625000	Parastenophis_betsileanus	Alluaudina_bellyi	0	0.183386	-0.016157	0.0065069	0
626000	Parastenophis_betsileanus	Alluaudina_bellyi	0	0.339826	-0.0440697	0.0114636	0
627000	Parastenophis_betsileanus	Alluaudina_bellyi	0	0.329292	-0.0254109	0.0972398	0
628000	Parastenophis_betsileanus	Alluaudina_bellyi	0	0.397197	-0.0458951	0.0808527	0
629000	Parastenophis_betsileanus	Alluaudina_bellyi	0	0.171914	-0.0092361	0.00140651	0
630000	Parastenophis_betsileanus	Alluaudina_bellyi	0	0.2721	-0.0387413	0.0344802	0
631000	Parastenophis_betsileanus	Alluaudina_bellyi	0	0.262526	-0.0236731	0.0511659	0
632000	Parastenophis_betsileanus	Alluaudina_bellyi	0	0.265931	-0.0269885	0.0384121	0
633000	Parastenophis_betsileanus	Alluaudina_bellyi	0	0.230319	-0.0379219	0.0180037	0
634000	Parastenophis_betsileanus	Alluaudina_bellyi	0	0.29525	-0.0465417	0.0392947	0
635000	Parastenophis_betsileanus	Alluaudina_bellyi	0	0.337662	-0.0425044	0.0634266	0
636000	Parastenophis_betsileanus	Alluaudina_bellyi	0	0.156131	-0.00292945	0.0120625	0
637000	Parastenophis_betsileanus	Alluaudina_bellyi	0	0.193743	-0.0197623	0.00941288	0
638000	Parastenophis_betsileanus	Alluaudina_bellyi	0	0.253294	-0.0238248	0.0173569	0
639000	Parastenophis_betsileanus	Alluaudina_bellyi	0	0.273456	-0.0328636	0.00441442	0
640000	Parastenophis_betsileanus	Alluaudina_bellyi	0	0.256799	-0.0290045	0.0110479	0
641000	Parastenophis_betsileanus	Alluaudina_bellyi	0	0.203005	-0.0184513	0.00854471	0
642000	Parastenophis_betsileanus	Alluaudina_bellyi	0	0.38257	-0.0510508	0.0317067	0
643000	Parastenophis_betsileanus	Alluaudina_bellyi	0	0.263594	-0.0386306	0.0161714	0
644000	Parastenophis_betsileanus	Alluaudina_bellyi	0	0.146701	-0.00183543	0.0251589	0
645000	Parastenophis_betsileanus	Alluaudina_bellyi	0	0.344427	-0.0602568	0.000784631	0
646000	Parastenophis_betsileanus	Alluaudina_bellyi	0	0.356786	-0.048981	0.0522789	0
647000	Parastenophis_betsileanus	Alluaudina_bellyi	0	0.308368	-0.0421615	0.0119522	0
648000	Parastenophis_betsileanus	Alluaudina_bellyi	0	0.277195	-0.0370875	0.00331724	0
649000	Parastenophis_betsileanus	Alluaudina_bellyi	0	0.197183	-0.026949	0.000172325	0
650000	Parastenophis_betsileanus	Alluaudina_bellyi	0	0.230069	-0.0271615	0.019832	0
650000	Liophidium_sp4	NA	20.4635	1.29505	0.01643	0.296811	0
651000	Parastenophis_betsileanus	Alluaudina_bellyi	0	0.366701	-0.046831	0.0282788	0
652000	Parastenophis_betsileanus	Alluaudina_bellyi	0	0.369043	-0.0468143	0.0338815	0
653000	Parastenophis_betsileanus	Alluaudina_bellyi	0	0.39219	-0.0626292	0.0209013	0
654000	Parastenophis_betsileanus	Alluaudina_bellyi	0	0.327525	-0.0464758	0.00277946	0
655000	Parastenophis_betsileanus	Alluaudina_bellyi	0	0.340487	-0.0441213	0.0588238	0
656000	Parastenophis_betsileanus	Alluaudina_bellyi	0	0.380752	-0.049133	0.0171486	0
657000	Parastenophis_betsileanus	Alluaudina_bellyi	0	0.607278	-0.0679819	0.0923402	0
658000	Parastenophis_betsileanus	Alluaudina_bellyi	0	0.493819	-0.0618839	0.0146985	0
659000	Parastenophis_betsileanus	Alluaudina_bellyi	0	0.374091	-0.0358384	0.0713351	0
660000	Parastenophis_betsileanus	Alluaudina_bellyi	0	0.206477	-0.0171983	0.0215519	0
661000	Parastenophis_betsileanus	Alluaudina_bellyi	0	0.345742	-0.0472315	0.0041045	0
662000	Parastenophis_betsileanus	Alluaudina_bellyi	0	0.224544	-0.0161904	0.00543649	0
663000	Parastenophis_betsileanus	Alluaudina_bellyi	0	0.176642	-0.00651296	0.00461994	0
664000	Parastenophis_betsileanus	Alluaudina_bellyi	0	0.211418	-0.0156271	0.0777035	0
665000	Parastenophis_betsileanus	Alluaudina_bellyi	0	0.194781	-0.0199963	0.0124651	0
666000	Parastenophis_betsileanus	Alluaudina_bellyi	0	0.254236	-0.0171134	0.0368907	0
667000	Parastenophis_betsileanus	Alluaudina_bellyi	0	0.315863	-0.0389716	0.0352233	0
668000	Parastenophis_betsileanus	Alluaudina_bellyi	0	0.183999	-0.0177004	0.000480187	0
669000	Parastenophis_betsileanus	Alluaudina_bellyi	0	0.224923	-0.0308174	0.00227785	0
670000	Parastenophis_betsileanus	Alluaudina_bellyi	0	0.206737	-0.0223365	0.0183862	0
671000	Parastenophis_betsileanus	Alluaudina_bellyi	0	0.219767	-0.0214877	0.0024404	0
672000	Parastenophis_betsileanus	Alluaudina_bellyi	0	0.190343	-0.0134978	0.0359769	0
673000	Parastenophis_betsileanus	Alluaudina_bellyi	0	0.255843	-0.0303021	0.0114619	0
674000	Parastenophis_betsileanus	Alluaudina_bellyi	0	0.209684	-0.0137869	0.00136008	0
675000	Parastenophis_betsileanus	Alluaudina_bellyi	0	0.197832	-0.0147475	0.0408078	0
676000	Parastenophis_betsileanus	Alluaudina_bellyi	0	0.384397	-0.0557545	0.00529353	0
677000	Parastenophis_betsileanus	Alluaudina_bellyi	0	0.386398	-0.0503973	0.0195851	0
678000	Parastenophis_betsileanus	Alluaudina_bellyi	0	0.323018	-0.0347464	0.0606973	0
679000	Parastenophis_betsileanus	Alluaudina_bellyi	0	0.244582	-0.017025	0.0658329	0
680000	Parastenophis_betsileanus	Alluaudina_bellyi	0	0.355979	-0.0350212	0.0698033	0
681000	Parastenophis_betsileanus	Alluaudina_bellyi	0	0.392806	-0.0563065	0.0380776	0
682000	Parastenophis_betsileanus	Alluaudina_bellyi	0	0.292949	-0.0413415	0.00338618	0
682000	Madagascarophis_fuchsi	Madagascarophis_ocellatus	16.6354	0.441571	-0.0867935	0.159024	0
683000	Parastenophis_betsileanus	Alluaudina_bellyi	0	0.196328	-0.0128023	0.0256182	0
684000	Parastenophis_betsileanus	Alluaudina_bellyi	0	0.240378	-0.0241247	0.0322052	0
685000	Parastenophis_betsileanus	Alluaudina_bellyi	0	0.268461	-0.0296519	0.0242995	0
686000	Parastenophis_betsileanus	Alluaudina_bellyi	0	0.361745	-0.0503428	0.0363311	0
687000	Parastenophis_betsileanus	Alluaudina_bellyi	0	0.303295	-0.0463729	0.000481186	0
688000	Parastenophis_betsileanus	Alluaudina_bellyi	0	0.206859	-0.011641	0.0314139	0
689000	Parastenophis_betsileanus	Alluaudina_bellyi	0	0.39738	-0.0640914	0.0206369	0
689000	Compsophis_fatsibe	NA	22.2007	0.574117	0.0498311	0.516039	0
690000	Parastenophis_betsileanus	Alluaudina_bellyi	0	0.261667	-0.0268309	0.00251648	0
690000	Pseudoxyrhopus_tritaeniatus	NA	20.4741	0.651931	0.0345361	1.25727	0
691000	Parastenophis_betsileanus	Alluaudina_bellyi	0	0.297825	-0.0397603	0.0256602	0
692000	Parastenophis_betsileanus	Alluaudina_bellyi	0	0.285211	-0.0426539	0.00752799	0
693000	Parastenophis_betsileanus	Alluaudina_bellyi	0	0.35912	-0.0287767	0.130672	0
694000	Parastenophis_betsileanus	Alluaudina_bellyi	0	0.263582	-0.0321384	0.00164189	0
695000	Parastenophis_betsileanus	Alluaudina_bellyi	0	0.297005	-0.0282155	0.0664832	0
696000	Parastenophis_betsileanus	Alluaudina_bellyi	0	0.338334	-0.04376	0.0516382	0
697000	Parastenophis_betsileanus	Alluaudina_bellyi	0	0.234077	-0.0264745	0.0160681	0
698000	Parastenophis_betsileanus	Alluaudina_bellyi	0	0.431733	-0.0555519	0.0742405	0
699000	Parastenophis_betsileanus	Alluaudina_bellyi	0	0.234895	-0.0244806	0.00775775	0
700000	Parastenophis_betsileanus	Alluaudina_bellyi	0	0.15534	7.69395e-06	0.00211184	0
701000	Parastenophis_betsileanus	Alluaudina_bellyi	0	0.194587	-0.015876	0.00787381	0
702000	Parastenophis_betsileanus	Alluaudina_bellyi	0	0.447139	-0.0552463	0.0244166	0
703000	Parastenophis_betsileanus	Alluaudina_bellyi	0	0.278138	-0.0227338	0.0583846	0
704000	Parastenophis_betsileanus	Alluaudina_bellyi	0	0.315598	-0.0381206	0.0398503	0
705000	Parastenophis_betsileanus	Alluaudina_bellyi	0	0.205521	-0.0152975	0.000115321	0
706000	Parastenophis_betsileanus	Alluaudina_bellyi	0	0.206855	-0.0172399	0.0395839	0
707000	Parastenophis_betsileanus	Alluaudina_bellyi	0	0.180175	-0.0188901	0.0116789	0
708000	Parastenophis_betsileanus	Alluaudina_bellyi	0	0.203218	-0.0247099	0.0240684	0
709000	Parastenophis_betsileanus	Alluaudina_bellyi	0	0.485979	-0.0681877	0.0153122	0
710000	Parastenophis_betsileanus	Alluaudina_bellyi	0	0.32916	-0.0388732	0.0532171	0
711000	Parastenophis_betsileanus	Alluaudina_bellyi	0	0.236858	-0.0248352	0.0156232	0
712000	Parastenophis_betsileanus	Alluaudina_bellyi	0	0.340494	-0.0433977	0.0045231	0
713000	Parastenophis_betsileanus	Alluaudina_bellyi	0	0.232177	-0.0166912	0.0339172	0
714000	Parastenophis_betsileanus	Alluaudina_bellyi	0	0.209733	-0.0320239	0.00067916	0
715000	Parastenophis_betsileanus	Alluaudina_bellyi	0	0.23179	-0.0275419	0.00776111	0
716000	Parastenophis_betsileanus	Alluaudina_bellyi	0	0.285384	-0.0402787	0.0264208	0
717000	Parastenophis_betsileanus	Alluaudina_bellyi	0	0.382671	-0.0493199	0.0402556	0
718000	Parastenophis_betsileanus	Alluaudina_bellyi	0	0.398387	-0.0533664	0.0215259	0
719000	Parastenophis_betsileanus	Alluaudina_bellyi	0	0.496289	-0.0584827	0.0440664	0
720000	Parastenophis_betsileanus	Alluaudina_bellyi	0	0.327745	-0.040224	0.0673253	0
721000	Parastenophis_betsileanus	Alluaudina_bellyi	0	0.22538	-0.0277836	0.00903024	0
722000	Parastenophis_betsileanus	Alluaudina_bellyi	0	0.358437	-0.0455994	0.0399255	0
722000	Phisalixella_sp1	NA	21.9151	3.82487	0.0499666	1.63859	0
722000	Compsophis_fatsibe	NA	18.8551	0.141353	-0.0149944	0.58826	0
723000	Parastenophis_betsileanus	Alluaudina_bellyi	0	0.375514	-0.0462751	0.0470549	0
724000	Parastenophis_betsileanus	Alluaudina_bellyi	0	0.386366	-0.0495723	0.0259453	0
725000	Parastenophis_betsileanus	Alluaudina_bellyi	0	0.348837	-0.0395348	0.0542086	0
726000	Parastenophis_betsileanus	Alluaudina_bellyi	0	0.233106	-0.0317875	0.0435915	0
727000	Parastenophis_betsileanus	Alluaudina_bellyi	0	0.280875	-0.0340604	0.0635263	0
727000	Langaha_madagascariensis	NA	21.1892	0.354099	0.0794274	0.125542	0
728000	Parastenophis_betsileanus	Alluaudina_bellyi	0	0.334947	-0.0362463	0.0314576	0
729000	Parastenophis_betsileanus	Alluaudina_bellyi	0	0.271996	-0.0315641	0.0356745	0
730000	Parastenophis_betsileanus	Alluaudina_bellyi	0	0.349342	-0.0509567	0.0248639	0
731000	Parastenophis_betsileanus	Alluaudina_bellyi	0	0.274825	-0.0282742	0.0441035	0
732000	Parastenophis_betsileanus	Alluaudina_bellyi	0	0.362711	-0.0580962	0.0150585	0
732000	Lycodryas_inornatus	NA	20.8019	0.32944	0.0152798	0.151415	0
732000	Elapotinus_picteti	NA	17.2213	0.165524	-0.0355023	0.67115	0
733000	Parastenophis_betsileanus	Alluaudina_bellyi	0	0.290055	-0.04189	0.00470567	0
734000	Parastenophis_betsileanus	Alluaudina_bellyi	0	0.267321	-0.0340897	0.0378555	0
735000	Parastenophis_betsileanus	Alluaudina_bellyi	0	0.291818	-0.0414025	0.00741311	0
736000	Parastenophis_betsileanus	Alluaudina_bellyi	0	0.358805	-0.0463075	0.000861415	0
737000	Parastenophis_betsileanus	Alluaudina_bellyi	0	0.370366	-0.0669368	0.00766531	0
738000	Parastenophis_betsileanus	Alluaudina_bellyi	0	0.141479	0.00205099	0.00622077	0
739000	Parastenophis_betsileanus	Alluaudina_bellyi	0	0.237486	-0.013428	0.0649149	0
739000	Compsophis_laphystius	Compsophis_sp4	18.2885	1.34204	-0.0522674	0.857685	0
740000	Parastenophis_betsileanus	Alluaudina_bellyi	0	0.246678	-0.040321	0.0123935	0
741000	Parastenophis_betsileanus	Alluaudina_bellyi	0	0.205077	-0.0134776	0.0536643	0
742000	Parastenophis_betsileanus	Alluaudina_bellyi	0	0.315874	-0.039191	0.00809296	0
743000	Parastenophis_betsileanus	Alluaudina_bellyi	0	0.180949	0.00224761	0.0237654	0
743000	Elapotinus_picteti	NA	21.8361	1.12662	-0.0555386	0.566146	0
744000	Parastenophis_betsileanus	Alluaudina_bellyi	0	0.213777	-0.0187765	0.00546438	0
744000	Leioheterodon_geayi	NA	17.7347	0.549464	0.0111757	0.20035	0
744000	Ithycyphus_goudoti	NA	21.3976	2.1543	0.0256833	2.76402	0
745000	Parastenophis_betsileanus	Alluaudina_bellyi	0	0.355238	-0.0450785	0.0233403	0
746000	Parastenophis_betsileanus	Alluaudina_bellyi	0	0.216092	-0.0223194	0.00309059	0
747000	Parastenophis_betsileanus	Alluaudina_bellyi	0	0.451985	-0.0666719	0.055318	0
748000	Parastenophis_betsileanus	Alluaudina_bellyi	0	0.457883	-0.052739	0.0514386	0
749000	Parastenophis_betsileanus	Alluaudina_bellyi	0	0.364708	-0.0600007	0.0291868	0
750000	Parastenophis_betsileanus	Alluaudina_bellyi	0	0.257237	-0.0232719	0.030485	0
751000	Parastenophis_betsileanus	Alluaudina_bellyi	0	0.134607	-0.000103626	0.0140493	0
752000	Parastenophis_betsileanus	Alluaudina_bellyi	0	0.176806	-0.0108679	0.000715124	0
752000	Pseudoxyrhopus_sp2	NA	22.0595	0.111301	0.044886	0.0221996	0
753000	Parastenophis_betsileanus	Alluaudina_bellyi	0	0.168864	0.00223462	0.0106908	0
753000	Lycodryas_citrinus	NA	22.0328	0.996561	0.0344497	0.533728	0
754000	Parastenophis_betsileanus	Alluaudina_bellyi	0	0.223517	-0.0237941	0.00413876	0
755000	Parastenophis_betsileanus	Alluaudina_bellyi	0	0.251576	-0.0233823	0.0379792	0
756000	Parastenophis_betsileanus	Alluaudina_bellyi	0	0.201728	-0.0226055	0.0147362	0
757000	Parastenophis_betsileanus	Alluaudina_bellyi	0	0.166585	-0.00875166	0.00705954	0
758000	Parastenophis_betsileanus	Alluaudina_bellyi	0	0.309851	-0.0302632	0.0141677	0
759000	Parastenophis_betsileanus	Alluaudina_bellyi	0	0.478006	-0.0644885	0.0301249	0
760000	Parastenophis_betsileanus	Alluaudina_bellyi	0	0.215349	-0.0227571	0.00223337	0
761000	Parastenophis_betsileanus	Alluaudina_bellyi	0	0.18995	-0.0118094	0.0268238	0
762000	Parastenophis_betsileanus	Alluaudina_bellyi	0	0.17891	-1.83025e-05	0.00189756	0
763000	Parastenophis_betsileanus	Alluaudina_bellyi	0	0.130162	0.0071808	0.0120053	0
764000	Parastenophis_betsileanus	Alluaudina_bellyi	0	0.218514	-0.0212452	0.0248182	0
764000	Ithycyphus_miniatus	NA	22.1941	1.08371	0.0727148	0.0553565	0
765000	Parastenophis_betsileanus	Alluaudina_bellyi	0	0.144866	0.00884221	0.00216712	0
766000	Parastenophis_betsileanus	Alluaudina_bellyi	0	0.362976	-0.0503865	0.033745	0
767000	Parastenophis_betsileanus	Alluaudina_bellyi	0	0.319255	-0.0356458	0.0153589	0
768000	Parastenophis_betsileanus	Alluaudina_bellyi	0	0.326383	-0.0301891	0.0480112	0
769000	Parastenophis_betsileanus	Alluaudina_bellyi	0	0.384199	-0.0601026	0.0173264	0
770000	Parastenophis_betsileanus	Alluaudina_bellyi	0	0.274721	-0.0364313	0.00748702	0
771000	Parastenophis_betsileanus	Alluaudina_bellyi	0	0.203414	-0.0138428	0.0217387	0
771000	Compsophis_sp6	NA	20.7273	0.0830518	0.0407403	0.318311	0
772000	Parastenophis_betsileanus	Alluaudina_bellyi	0	0.215385	-0.00881126	0.0109646	0
773000	Parastenophis_betsileanus	Alluaudina_bellyi	0	0.241046	-0.0292291	0.00329226	0
774000	Parastenophis_betsileanus	Alluaudina_bellyi	0	0.381512	-0.051998	0.0622785	0
774000	Ithycyphus_miniatus	Ithycyphus_oursi	17.9612	1.15111	-0.0750444	0.372888	0
775000	Parastenophis_betsileanus	Alluaudina_bellyi	0	0.280408	-0.0298372	0.0281319	0
776000	Parastenophis_betsileanus	Alluaudina_bellyi	0	0.373527	-0.0582674	0.000128303	0
777000	Parastenophis_betsileanus	Alluaudina_bellyi	0	0.322182	-0.0497301	0.00266735	0
778000	Parastenophis_betsileanus	Alluaudina_bellyi	0	0.284613	-0.0326399	0.00734811	0
778000	Liophidium_vaillanti	NA	21.6684	0.461522	-0.0399245	0.180559	0
779000	Parastenophis_betsileanus	Alluaudina_bellyi	0	0.351193	-0.0473663	0.0273942	0
780000	Parastenophis_betsileanus	Alluaudina_bellyi	0	0.367551	-0.0502222	0.0533765	0
781000	Parastenophis_betsileanus	Alluaudina_bellyi	0	0.337671	-0.0317361	0.071486	0
782000	Parastenophis_betsileanus	Alluaudina_bellyi	0	0.188686	-0.0192399	0.0396568	0
783000	Parastenophis_betsileanus	Alluaudina_bellyi	0	0.19132	-0.0235335	0.0179915	0
784000	Parastenophis_betsileanus	Alluaudina_bellyi	0	0.352648	-0.0392757	0.0622981	0
785000	Parastenophis_betsileanus	Alluaudina_bellyi	0	0.353947	-0.039848	0.092643	0
786000	Parastenophis_betsileanus	Alluaudina_bellyi	0	0.519143	-0.052303	0.0747409	0
787000	Parastenophis_betsileanus	Alluaudina_bellyi	0	0.31808	-0.038462	0.029292	0
788000	Parastenophis_betsileanus	Alluaudina_bellyi	0	0.284863	-0.0363302	0.00766085	0
789000	Parastenophis_betsileanus	Alluaudina_bellyi	0	0.334445	-0.0338056	0.111307	0
790000	Parastenophis_betsileanus	Alluaudina_bellyi	0	0.168882	-0.00911385	0.018642	0
791000	Parastenophis_betsileanus	Alluaudina_bellyi	0	0.293742	-0.0369461	0.00582944	0
791000	Thamnosophis_sp1	NA	21.9417	0.446459	-0.0921755	0.31015	0
792000	Parastenophis_betsileanus	Alluaudina_bellyi	0	0.372479	-0.032397	0.136583	0
793000	Parastenophis_betsileanus	Alluaudina_bellyi	0	0.618868	-0.0904302	0.0209496	0
793000	Madagascarophis_fuchsi	Madagascarophis_lolo	17.4906	0.179806	-0.0781237	0.0333093	0
794000	Parastenophis_betsileanus	Alluaudina_bellyi	0	0.435909	-0.0511822	0.0377631	0
795000	Parastenophis_betsileanus	Alluaudina_bellyi	0	0.265067	-0.0396824	0.00886782	0
796000	Parastenophis_betsileanus	Alluaudina_bellyi	0	0.221039	-0.0214978	0.0105437	0
797000	Parastenophis_betsileanus	Alluaudina_bellyi	0	0.218965	-0.0222269	0.0299065	0
797000	Liophidium_chabaudi	NA	22.1485	0.309371	0.0121182	0.415722	0
797000	Pseudoxyrhopus_imerinae	Pseudoxyrhopus_oblectator	11.9851	0.311137	-0.0162178	0.091652	0
798000	Parastenophis_betsileanus	Alluaudina_bellyi	0	0.290497	-0.0490433	0.0184972	0
799000	Parastenophis_betsileanus	Alluaudina_bellyi	0	0.139018	-3.58353e-05	0.00140653	0
800000	Parastenophis_betsileanus	Alluaudina_bellyi	0	0.262871	-0.0384724	0.0105132	0
801000	Parastenophis_betsileanus	Alluaudina_bellyi	0	0.323108	-0.0355322	0.0808109	0
802000	Parastenophis_betsileanus	Alluaudina_bellyi	0	0.285726	-0.0440597	0.0179754	0
803000	Parastenophis_betsileanus	Alluaudina_bellyi	0	0.208097	-0.0112653	0.00338248	0
803000	Pseudoxyrhopus_tritaeniatus	NA	22.0266	0.910957	-0.0483481	1.78728	0
804000	Parastenophis_betsileanus	Alluaudina_bellyi	0	0.264829	-0.0316032	0.0186541	0
805000	Parastenophis_betsileanus	Alluaudina_bellyi	0	0.343594	-0.0445661	0.0452103	0
806000	Parastenophis_betsileanus	Alluaudina_bellyi	0	0.322963	-0.0472146	0.0385123	0
807000	Parastenophis_betsileanus	Alluaudina_bellyi	0	0.286139	-0.0375556	0.0157036	0
808000	Parastenophis_betsileanus	Alluaudina_bellyi	0	0.394086	-0.0602987	0.0211016	0
809000	Parastenophis_betsileanus	Alluaudina_bellyi	0	0.298257	-0.032995	0.0185807	0
810000	Parastenophis_betsileanus	Alluaudina_bellyi	0	0.165046	-0.00389768	0.0207373	0
811000	Parastenophis_betsileanus	Alluaudina_bellyi	0	0.293221	-0.0402309	5.41263e-05	0
812000	Parastenophis_betsileanus	Alluaudina_bellyi	0	0.258598	-0.0301846	0.00237471	0
813000	Parastenophis_betsileanus	Alluaudina_bellyi	0	0.319958	-0.0442564	0.014052	0
814000	Parastenophis_betsileanus	Alluaudina_bellyi	0	0.329798	-0.0371922	0.0394632	0
814000	Leioheterodon_modestus	NA	21.3103	1.36421	-0.00548431	2.84833	0
815000	Parastenophis_betsileanus	Alluaudina_bellyi	0	0.359923	-0.0561793	0.00305408	0
816000	Parastenophis_betsileanus	Alluaudina_bellyi	0	0.288662	-0.0262362	0.0118558	0
817000	Parastenophis_betsileanus	Alluaudina_bellyi	0	0.208226	-0.0279619	0.0186589	0
818000	Parastenophis_betsileanus	Alluaudina_bellyi	0	0.402293	-0.0462215	0.0248832	0
819000	Parastenophis_betsileanus	Alluaudina_bellyi	0	0.227936	-0.021783	0.00125027	0
820000	Parastenophis_betsileanus	Alluaudina_bellyi	0	0.221982	-0.0262951	0.0296796	0
821000	Parastenophis_betsileanus	Alluaudina_bellyi	0	0.188428	-0.0185453	0.0218478	0
822000	Parastenophis_betsileanus	Alluaudina_bellyi	0	0.256121	-0.0404632	0.00103226	0
823000	Parastenophis_betsileanus	Alluaudina_bellyi	0	0.449094	-0.0521387	0.0642184	0
824000	Parastenophis_betsileanus	Alluaudina_bellyi	0	0.263813	-0.03498	0.0270009	0
825000	Parastenophis_betsileanus	Alluaudina_bellyi	0	0.488967	-0.0574929	0.0691738	0
826000	Parastenophis_betsileanus	Alluaudina_bellyi	0	0.308559	-0.0393735	0.00682041	0
826000	Pseudoxyrhopus_oblectator	NA	21.6026	0.706455	0.0974637	1.81298	0
827000	Parastenophis_betsileanus	Alluaudina_bellyi	0	0.330784	-0.042106	0.0537287	0
828000	Parastenophis_betsileanus	Alluaudina_bellyi	0	0.496322	-0.062767	0.108106	0
829000	Parastenophis_betsileanus	Alluaudina_bellyi	0	0.214047	-0.0187874	0.0099946	0
830000	Parastenophis_betsileanus	Alluaudina_bellyi	0	0.38676	-0.0461213	0.0250993	0
830000	Pseudoxyrhopus_heterurus	NA	20.2817	0.113186	0.0242108	0.504599	0
831000	Parastenophis_betsileanus	Alluaudina_bellyi	0	0.406969	-0.0561409	0.0569187	0
832000	Parastenophis_betsileanus	Alluaudina_bellyi	0	0.369462	-0.0623879	0.0201161	0
833000	Parastenophis_betsileanus	Alluaudina_bellyi	0	0.323046	-0.0408998	0.0243523	0
834000	Parastenophis_betsileanus	Alluaudina_bellyi	0	0.189973	-0.0157986	0.00866445	0
835000	Parastenophis_betsileanus	Alluaudina_bellyi	0	0.233455	-0.0280887	0.0150077	0
836000	Parastenophis_betsileanus	Alluaudina_bellyi	0	0.212505	-0.0230566	0.00184761	0
837000	Parastenophis_betsileanus	Alluaudina_bellyi	0	0.172605	-0.00539142	0.000865311	0
838000	Parastenophis_betsileanus	Alluaudina_bellyi	0	0.217783	-0.0237344	0.00195215	0
839000	Parastenophis_betsileanus	Alluaudina_bellyi	0	0.348706	-0.0390057	0.128777	0
839000	Liophidium_torquatum	NA	21.6299	1.58275	0.00127157	0.235015	0
840000	Parastenophis_betsileanus	Alluaudina_bellyi	0	0.271644	-0.02933	0.00246985	0
841000	Parastenophis_betsileanus	Alluaudina_bellyi	0	0.480688	-0.0609185	0.054962	0
842000	Parastenophis_betsileanus	Alluaudina_bellyi	0	0.326302	-0.0483579	0.0184275	0
843000	Parastenophis_betsileanus	Alluaudina_bellyi	0	0.47263	-0.0618695	0.0311187	0
844000	Parastenophis_betsileanus	Alluaudina_bellyi	0	0.204867	-0.0236652	0.00549187	0
845000	Parastenophis_betsileanus	Alluaudina_bellyi	0	0.381618	-0.0605863	0.00625802	0
846000	Parastenophis_betsileanus	Alluaudina_bellyi	0	0.397188	-0.0531904	0.0658214	0
847000	Parastenophis_betsileanus	Alluaudina_bellyi	0	0.265146	-0.0459237	0.0324094	0
848000	Parastenophis_betsileanus	Alluaudina_bellyi	0	0.284011	-0.0386325	0.00986508	0
849000	Parastenophis_betsileanus	Alluaudina_bellyi	0	0.314325	-0.0407209	0.0130991	0
850000	Parastenophis_betsileanus	Alluaudina_bellyi	0	0.184361	-0.0137156	0.0214575	0
851000	Parastenophis_betsileanus	Alluaudina_bellyi	0	0.157492	-0.00452739	0.0127263	0
852000	Parastenophis_betsileanus	Alluaudina_bellyi	0	0.079671	0.0908373	0.00927241	0
853000	Parastenophis_betsileanus	Alluaudina_bellyi	0	0.292187	-0.037715	0.0287193	0
854000	Parastenophis_betsileanus	Alluaudina_bellyi	0	0.254258	-0.0397513	0.0137047	0
855000	Parastenophis_betsileanus	Alluaudina_bellyi	0	0.234752	-0.0149119	0.0294556	0
855000	Alluaudina_bellyi	Alluaudina_mocquardi	12.1929	0.663708	0.0790006	0.843125	0
856000	Parastenophis_betsileanus	Alluaudina_bellyi	0	0.302287	-0.0377509	0.0338416	0
857000	Parastenophis_betsileanus	Alluaudina_bellyi	0	0.21519	-0.0248578	0.00107412	0
858000	Parastenophis_betsileanus	Alluaudina_bellyi	0	0.230443	-0.0261736	0.0402864	0
859000	Parastenophis_betsileanus	Alluaudina_bellyi	0	0.356891	-0.0496375	0.00302769	0
860000	Parastenophis_betsileanus	Alluaudina_bellyi	0	0.35444	-0.0357532	0.0487919	0
861000	Parastenophis_betsileanus	Alluaudina_bellyi	0	0.284988	-0.0250493	0.0769678	0
862000	Parastenophis_betsileanus	Alluaudina_bellyi	0	0.272344	-0.0376621	0.0172085	0
862000	Elapotinus_picteti	NA	22.1336	2.41602	-0.0435918	0.299254	0
863000	Parastenophis_betsileanus	Alluaudina_bellyi	0	0.24635	-0.0356076	0.0222351	0
864000	Parastenophis_betsileanus	Alluaudina_bellyi	0	0.193563	-0.00937083	0.0131924	0
865000	Parastenophis_betsileanus	Alluaudina_bellyi	0	0.211949	-0.0246145	0.000531614	0
866000	Parastenophis_betsileanus	Alluaudina_bellyi	0	0.233805	-0.0313809	0.00731298	0
867000	Parastenophis_betsileanus	Alluaudina_bellyi	0	0.399519	-0.0458336	0.0799072	0
868000	Parastenophis_betsileanus	Alluaudina_bellyi	0	0.298544	-0.0339856	0.0539883	0
869000	Parastenophis_betsileanus	Alluaudina_bellyi	0	0.410682	-0.0452816	0.0615587	0
870000	Parastenophis_betsileanus	Alluaudina_bellyi	0	0.210014	-0.0150398	0.0371121	0
871000	Parastenophis_betsileanus	Alluaudina_bellyi	0	0.236112	-0.0229654	0.0205278	0
872000	Parastenophis_betsileanus	Alluaudina_bellyi	0	0.212623	-0.0181979	0.00186321	0
873000	Parastenophis_betsileanus	Alluaudina_bellyi	0	0.236107	-0.0304994	0.000690394	0
874000	Parastenophis_betsileanus	Alluaudina_bellyi	0	0.304939	-0.0442647	0.0366512	0
875000	Parastenophis_betsileanus	Alluaudina_bellyi	0	0.427258	-0.0569115	0.0302293	0
876000	Parastenophis_betsileanus	Alluaudina_bellyi	0	0.38809	-0.0382182	0.0651136	0
877000	Parastenophis_betsileanus	Alluaudina_bellyi	0	0.429493	-0.0499948	0.0884378	0
878000	Parastenophis_betsileanus	Alluaudina_bellyi	0	0.312578	-0.0438061	0.0551533	0
879000	Parastenophis_betsileanus	Alluaudina_bellyi	0	0.398994	-0.0392543	0.0904284	0
880000	Parastenophis_betsileanus	Alluaudina_bellyi	0	0.44326	-0.0608574	0.0152788	0
881000	Parastenophis_betsileanus	Alluaudina_bellyi	0	0.3283	-0.029813	0.0101386	0
882000	Parastenophis_betsileanus	Alluaudina_bellyi	0	0.225655	-0.0187174	0.00234487	0
882000	Alluaudina_bellyi	Alluaudina_mocquardi	18.3716	0.861045	-0.0152245	0.894198	0
883000	Parastenophis_betsileanus	Alluaudina_bellyi	0	0.308565	-0.0441036	0.00631641	0
884000	Parastenophis_betsileanus	Alluaudina_bellyi	0	0.314774	-0.0500571	0.003068	0
884000	Phisalixella_sp1	NA	19.0521	0.411803	-0.0380481	0.409013	0
885000	Parastenophis_betsileanus	Alluaudina_bellyi	0	0.328828	-0.0411371	0.036816	0
886000	Parastenophis_betsileanus	Alluaudina_bellyi	0	0.418695	-0.0706012	0.00427036	0
887000	Parastenophis_betsileanus	Alluaudina_bellyi	0	0.318631	-0.0459272	0.0101548	0
888000	Parastenophis_betsileanus	Alluaudina_bellyi	0	0.265893	-0.0272887	0.00875002	0
889000	Parastenophis_betsileanus	Alluaudina_bellyi	0	0.443632	-0.0451731	0.0871636	0
890000	Parastenophis_betsileanus	Alluaudina_bellyi	0	0.261266	-0.0219366	0.03836	0
891000	Parastenophis_betsileanus	Alluaudina_bellyi	0	0.404027	-0.0588827	0.0210715	0
891000	Compsophis_sp5	NA	18.3642	0.471676	-0.0240751	0.0639957	0
892000	Parastenophis_betsileanus	Alluaudina_bellyi	0	0.207879	-0.0141944	0.0130924	0
893000	Parastenophis_betsileanus	Alluaudina_bellyi	0	0.20969	-0.00457611	0.0487638	0
894000	Parastenophis_betsileanus	Alluaudina_bellyi	0	0.523899	-0.0575843	0.0812896	0
895000	Parastenophis_betsileanus	Alluaudina_bellyi	0	0.2261	-0.0317095	0.0110303	0
896000	Parastenophis_betsileanus	Alluaudina_bellyi	0	0.328094	-0.0264759	0.0114694	0
897000	Parastenophis_betsileanus	Alluaudina_bellyi	0	0.294974	-0.0447116	0.000788283	0
898000	Parastenophis_betsileanus	Alluaudina_bellyi	0	0.435341	-0.0587508	0.00925152	0
899000	Parastenophis_betsileanus	Alluaudina_bellyi	0	0.223503	-0.020235	0.011343	0
900000	Parastenophis_betsileanus	Alluaudina_bellyi	0	0.464279	-0.0643815	0.0739953	0
901000	Parastenophis_betsileanus	Alluaudina_bellyi	0	0.294004	-0.0386859	0.0205647	0
901000	Lycodryas_inopinae	NA	20.046	0.286978	0.0747342	0.889193	0
901000	Compsophis_fatsibe	NA	18.9958	0.378921	5.37574e-05	0.708343	0
902000	Parastenophis_betsileanus	Alluaudina_bellyi	0	0.398656	-0.0400248	0.0768873	0
903000	Parastenophis_betsileanus	Alluaudina_bellyi	0	0.28614	-0.0356619	0.00290431	0
904000	Parastenophis_betsileanus	Alluaudina_bellyi	0	0.271505	-0.0408475	0.0440793	0
905000	Parastenophis_betsileanus	Alluaudina_bellyi	0	0.196804	-0.0106358	0.00854542	0
906000	Parastenophis_betsileanus	Alluaudina_bellyi	0	0.223401	-0.0208703	0.00826377	0
907000	Parastenophis_betsileanus	Alluaudina_bellyi	0	0.373246	-0.0433539	0.0230298	0
908000	Parastenophis_betsileanus	Alluaudina_bellyi	0	0.358906	-0.0514887	0.00615483	0
909000	Parastenophis_betsileanus	Alluaudina_bellyi	0	0.36557	-0.0359252	0.0651605	0
910000	Parastenophis_betsileanus	Alluaudina_bellyi	0	0.347688	-0.0388504	0.0748443	0
911000	Parastenophis_betsileanus	Alluaudina_bellyi	0	0.224187	-0.0301788	0.00480308	0
912000	Parastenophis_betsileanus	Alluaudina_bellyi	0	0.128199	0.00390036	0.00617647	0
913000	Parastenophis_betsileanus	Alluaudina_bellyi	0	0.151374	-0.00645126	0.000157687	0
914000	Parastenophis_betsileanus	Alluaudina_bellyi	0	0.316736	-0.0408997	0.0475738	0
915000	Parastenophis_betsileanus	Alluaudina_bellyi	0	0.333924	-0.0433663	0.0406745	0
916000	Parastenophis_betsileanus	Alluaudina_bellyi	0	0.261705	-0.0303578	0.0209524	0
917000	Parastenophis_betsileanus	Alluaudina_bellyi	0	0.211893	-0.0134525	0.010152	0
918000	Parastenophis_betsileanus	Alluaudina_bellyi	0	0.359814	-0.0552625	0.00887807	0
919000	Parastenophis_betsileanus	Alluaudina_bellyi	0	0.348683	-0.0495073	0.0352024	0
920000	Parastenophis_betsileanus	Alluaudina_bellyi	0	0.246247	-0.0272089	0.0104314	0
920000	Elapotinus_picteti	NA	7.2498	0.0211083	-0.0122022	0.0698015	0
921000	Parastenophis_betsileanus	Alluaudina_bellyi	0	0.294873	-0.0242949	0.0978204	0
922000	Parastenophis_betsileanus	Alluaudina_bellyi	0	0.319413	-0.0407348	0.0577512	0
923000	Parastenophis_betsileanus	Alluaudina_bellyi	0	0.483476	-0.0462746	0.150808	0
924000	Parastenophis_betsileanus	Alluaudina_bellyi	0	0.312003	-0.0423956	0.00148717	0
925000	Parastenophis_betsileanus	Alluaudina_bellyi	0	0.318952	-0.042422	0.0259641	0
926000	Parastenophis_betsileanus	Alluaudina_bellyi	0	0.558213	-0.0603308	0.118446	0
927000	Parastenophis_betsileanus	Alluaudina_bellyi	0	0.370849	-0.0506547	0.00646195	0
928000	Parastenophis_betsileanus	Alluaudina_bellyi	0	0.32313	-0.0351724	0.0761937	0
929000	Parastenophis_betsileanus	Alluaudina_bellyi	0	0.200014	-0.0282391	0.00585253	0
930000	Parastenophis_betsileanus	Alluaudina_bellyi	0	0.281522	-0.0364969	0.00880896	0
931000	Parastenophis_betsileanus	Alluaudina_bellyi	0	0.256941	-0.0411506	0.0288917	0
932000	Parastenophis_betsileanus	Alluaudina_bellyi	0	0.149198	0.00890176	0.00784955	0
933000	Parastenophis_betsileanus	Alluaudina_bellyi	0	0.230767	-0.0243439	0.000666371	0
934000	Parastenophis_betsileanus	Alluaudina_bellyi	0	0.44581	-0.0517993	0.0345102	0
935000	Parastenophis_betsileanus	Alluaudina_bellyi	0	0.361592	-0.0467432	0.0152467	0
936000	Parastenophis_betsileanus	Alluaudina_bellyi	0	0.404943	-0.0525383	0.0144666	0
937000	Parastenophis_betsileanus	Alluaudina_bellyi	0	0.420472	-0.0544197	0.0308218	0
938000	Parastenophis_betsileanus	Alluaudina_bellyi	0	0.349732	-0.0495901	0.00624119	0
939000	Parastenophis_betsileanus	Alluaudina_bellyi	0	0.177797	-0.0145983	0.00266257	0
940000	Parastenophis_betsileanus	Alluaudina_bellyi	0	0.212663	-0.0224528	0.0318243	0
941000	Parastenophis_betsileanus	Alluaudina_bellyi	0	0.234608	-0.0351458	0.00747171	0
942000	Parastenophis_betsileanus	Alluaudina_bellyi	0	0.328978	-0.0551923	0.00747373	0
943000	Parastenophis_betsileanus	Alluaudina_bellyi	0	0.638006	-0.0722644	0.108591	0
944000	Parastenophis_betsileanus	Alluaudina_bellyi	0	0.477667	-0.0626996	0.0554401	0
945000	Parastenophis_betsileanus	Alluaudina_bellyi	0	0.252183	-0.0373944	0.0044743	0
946000	Parastenophis_betsileanus	Alluaudina_bellyi	0	0.211685	-0.024618	0.0169751	0
947000	Parastenophis_betsileanus	Alluaudina_bellyi	0	0.207802	-0.0204357	0.000967927	0
948000	Parastenophis_betsileanus	Alluaudina_bellyi	0	0.161534	-0.013914	0.00542972	0
948000	Heteroliodon_fohy	NA	19.752	0.477784	0.06987	1.42544	0
949000	Parastenophis_betsileanus	Alluaudina_bellyi	0	0.360351	-0.0418905	0.0775032	0
950000	Parastenophis_betsileanus	Alluaudina_bellyi	0	0.386764	-0.052939	0.0337762	0
951000	Parastenophis_betsileanus	Alluaudina_bellyi	0	0.306204	-0.0474767	0.022607	0
952000	Parastenophis_betsileanus	Alluaudina_bellyi	0	0.338461	-0.0447718	0.0481656	0
953000	Parastenophis_betsileanus	Alluaudina_bellyi	0	0.402952	-0.0611825	0.0422063	0
954000	Parastenophis_betsileanus	Alluaudina_bellyi	0	0.326264	-0.0460115	0.0241571	0
955000	Parastenophis_betsileanus	Alluaudina_bellyi	0	0.283175	-0.0371165	0.0111985	0
956000	Parastenophis_betsileanus	Alluaudina_bellyi	0	0.360336	-0.0608251	0.0160196	0
957000	Parastenophis_betsileanus	Alluaudina_bellyi	0	0.292039	-0.0435189	0.00719484	0
958000	Parastenophis_betsileanus	Alluaudina_bellyi	0	0.257721	-0.0391287	0.0162728	0
959000	Parastenophis_betsileanus	Alluaudina_bellyi	0	0.306967	-0.0354552	0.0300445	0
960000	Parastenophis_betsileanus	Alluaudina_bellyi	0	0.314892	-0.0301768	0.044949	0
960000	Pseudoxyrhopus_sp1	NA	19.9231	0.187566	-0.0135431	0.64772	0
961000	Parastenophis_betsileanus	Alluaudina_bellyi	0	0.187834	-0.0151121	0.00106169	0
961000	Elapotinus_picteti	NA	21.8739	0.494783	-0.124212	0.609252	0
962000	Parastenophis_betsileanus	Alluaudina_bellyi	0	0.213092	-0.0221909	0.0421267	0
963000	Parastenophis_betsileanus	Alluaudina_bellyi	0	0.242358	-0.0233549	0.0298719	0
964000	Parastenophis_betsileanus	Alluaudina_bellyi	0	0.120682	0.0114278	0.047309	0
965000	Parastenophis_betsileanus	Alluaudina_bellyi	0	0.220979	-0.0306675	0.00378419	0
966000	Parastenophis_betsileanus	Alluaudina_bellyi	0	0.29083	-0.036625	0.0320648	0
967000	Parastenophis_betsileanus	Alluaudina_bellyi	0	0.416764	-0.0497801	0.0573976	0
968000	Parastenophis_betsileanus	Alluaudina_bellyi	0	0.377239	-0.0642074	0.0172534	0
969000	Parastenophis_betsileanus	Alluaudina_bellyi	0	0.344103	-0.0510885	0.041565	0
970000	Parastenophis_betsileanus	Alluaudina_bellyi	0	0.276257	-0.0380741	0.0205608	0
971000	Parastenophis_betsileanus	Alluaudina_bellyi	0	0.421696	-0.0586291	0.0825787	0
972000	Parastenophis_betsileanus	Alluaudina_bellyi	0	0.344907	-0.042565	0.0122069	0
973000	Parastenophis_betsileanus	Alluaudina_bellyi	0	0.338661	-0.0482024	0.0140777	0
974000	Parastenophis_betsileanus	Alluaudina_bellyi	0	0.356062	-0.0372868	0.0344275	0
975000	Parastenophis_betsileanus	Alluaudina_bellyi	0	0.279205	-0.0271889	0.0281486	0
976000	Parastenophis_betsileanus	Alluaudina_bellyi	0	0.333923	-0.0620586	0.00295935	0
977000	Parastenophis_betsileanus	Alluaudina_bellyi	0	0.634199	-0.0683851	0.117795	0
978000	Parastenophis_betsileanus	Alluaudina_bellyi	0	0.159664	-0.00886815	0.00175695	0
979000	Parastenophis_betsileanus	Alluaudina_bellyi	0	0.115848	0.0152997	0.00446801	0
980000	Parastenophis_betsileanus	Alluaudina_bellyi	0	0.318264	-0.0407701	0.0362813	0
981000	Parastenophis_betsileanus	Alluaudina_bellyi	0	0.352561	-0.038315	0.041491	0
982000	Parastenophis_betsileanus	Alluaudina_bellyi	0	0.363426	-0.0507223	0.00443591	0
983000	Parastenophis_betsileanus	Alluaudina_bellyi	0	0.294924	-0.0280917	0.022953	0
984000	Parastenophis_betsileanus	Alluaudina_bellyi	0	0.415022	-0.0512119	0.0333739	0
985000	Parastenophis_betsileanus	Alluaudina_bellyi	0	0.608557	-0.0612412	0.0865295	0
986000	Parastenophis_betsileanus	Alluaudina_bellyi	0	0.30461	-0.0373784	0.00901661	0
987000	Parastenophis_betsileanus	Alluaudina_bellyi	0	0.486724	-0.0592694	0.00622963	0
987000	Parastenophis_betsileanus	Parastenophis_sp2	19.8948	0.673264	0.0110546	1.21925	0
987000	Madagascarophis_ocellatus	NA	22.0302	0.213272	0.0602692	0.681355	0
988000	Parastenophis_betsileanus	Alluaudina_bellyi	0	0.426087	-0.0613111	0.0161134	0
988000	Lycodryas_sp3	NA	20.8062	1.45712	0.102257	1.07091	0
989000	Parastenophis_betsileanus	Alluaudina_bellyi	0	0.283193	-0.036307	0.0370204	0
990000	Parastenophis_betsileanus	Alluaudina_bellyi	0	0.43009	-0.0576758	0.0368785	0
990000	Parastenophis_betsileanus	Parastenophis_sp2	9.42504	0.308053	-0.0579518	0.437638	0
991000	Parastenophis_betsileanus	Alluaudina_bellyi	0	0.431874	-0.0584626	0.0526551	0
992000	Parastenophis_betsileanus	Alluaudina_bellyi	0	0.485482	-0.0654579	0.0273766	0
993000	Parastenophis_betsileanus	Alluaudina_bellyi	0	0.288079	-0.0463712	0.0090691	0
994000	Parastenophis_betsileanus	Alluaudina_bellyi	0	0.248066	-0.0260883	0.0450386	0
995000	Parastenophis_betsileanus	Alluaudina_bellyi	0	0.410028	-0.0411768	0.105568	0
996000	Parastenophis_betsileanus	Alluaudina_bellyi	0	0.197097	-0.0196014	0.00720272	0
997000	Parastenophis_betsileanus	Alluaudina_bellyi	0	0.29194	-0.0415652	0.0356181	0
998000	Parastenophis_betsileanus	Alluaudina_bellyi	0	0.355799	-0.0392607	0.0327392	0
999000	Parastenophis_betsileanus	Alluaudina_bellyi	0	0.257621	-0.0279326	0.0158535	0
1000000	Parastenophis_betsileanus	Alluaudina_bellyi	0	0.558765	-0.0736758	0.0768013	0
1001000	Parastenophis_betsileanus	Alluaudina_bellyi	0	0.308523	-0.0311761	0.00926974	0
1001000	Lycodryas_sp5	NA	21.9821	1.41911	0.0419815	0.94274	0
1002000	Parastenophis_betsileanus	Alluaudina_bellyi	0	0.219475	-0.0185003	0.0760458	0
1003000	Parastenophis_betsileanus	Alluaudina_bellyi	0	0.379103	-0.0479258	0.0335037	0
1004000	Parastenophis_betsileanus	Alluaudina_bellyi	0	0.244482	-0.0198615	0.0248846	0
1005000	Parastenophis_betsileanus	Alluaudina_bellyi	0	0.212089	-0.0159913	0.0339311	0
1006000	Parastenophis_betsileanus	Alluaudina_bellyi	0	0.219207	-0.0249862	0.0128623	0
1007000	Parastenophis_betsileanus	Alluaudina_bellyi	0	0.432668	-0.0608844	0.0130956	0
1008000	Parastenophis_betsileanus	Alluaudina_bellyi	0	0.308986	-0.0474187	0.0182982	0
1009000	Parastenophis_betsileanus	Alluaudina_bellyi	0	0.271572	-0.0338192	0.0224652	0
1009000	Micropisthodon_ochraceus	Micropisthodon_sp1	17.621	0.502327	-0.00147129	0.435688	0
1010000	Parastenophis_betsileanus	Alluaudina_bellyi	0	0.18636	-0.0118609	0.00190038	0
1011000	Parastenophis_betsileanus	Alluaudina_bellyi	0	0.213885	-0.0225825	0.0162525	0
1012000	Parastenophis_betsileanus	Alluaudina_bellyi	0	0.143119	0.00723013	0.00180298	0
1013000	Parastenophis_betsileanus	Alluaudina_bellyi	0	0.31664	-0.0303419	0.0515395	0
1014000	Parastenophis_betsileanus	Alluaudina_bellyi	0	0.341776	-0.0582287	0.0121858	0
1015000	Parastenophis_betsileanus	Alluaudina_bellyi	0	0.374962	-0.0467592	0.0628404	0
1016000	Parastenophis_betsileanus	Alluaudina_bellyi	0	0.184418	-0.00659069	0.00168205	0
1017000	Parastenophis_betsileanus	Alluaudina_bellyi	0	0.117789	0.014292	0.0252663	0
1018000	Parastenophis_betsileanus	Alluaudina_bellyi	0	0.116943	0.0226013	0.00551535	0
1019000	Parastenophis_betsileanus	Alluaudina_bellyi	0	0.115578	0.0146258	0.00271067	0
1020000	Parastenophis_betsileanus	Alluaudina_bellyi	0	0.164137	-0.0125799	0.0186193	0
1021000	Parastenophis_betsileanus	Alluaudina_bellyi	0	0.306083	-0.0403593	0.00318704	0
1022000	Parastenophis_betsileanus	Alluaudina_bellyi	0	0.244839	-0.0421611	0.00351185	0
1023000	Parastenophis_betsileanus	Alluaudina_bellyi	0	0.150418	0.00249023	0.014702	0
1024000	Parastenophis_betsileanus	Alluaudina_bellyi	0	0.249582	-0.0317039	0.0227172	0
1025000	Parastenophis_betsileanus	Alluaudina_bellyi	0	0.427678	-0.0733856	0.0416593	0
1025000	Pseudoxyrhopus_imerinae	NA	20.8411	0.00226829	0.0158597	0.657841	0
1026000	Parastenophis_betsileanus	Alluaudina_bellyi	0	0.321634	-0.0536537	0.018168	0
1027000	Parastenophis_betsileanus	Alluaudina_bellyi	0	0.20848	-0.0239306	0.0284052	0
1028000	Parastenophis_betsileanus	Alluaudina_bellyi	0	0.291882	-0.0580483	0.0132409	0
1028000	Langaha_alluaudi	NA	21.652	0.182988	-0.0420824	5.38876	0
1029000	Parastenophis_betsileanus	Alluaudina_bellyi	0	0.197386	-0.0167403	0.000728551	0
1029000	Pseudoxyrhopus_quinquelineatus	NA	20.1003	0.967943	-0.0571444	0.73917	0
1030000	Parastenophis_betsileanus	Alluaudina_bellyi	0	0.137645	2.29238e-05	0.0013125	0
1031000	Parastenophis_betsileanus	Alluaudina_bellyi	0	0.21719	-0.0173283	0.018412	0
1032000	Parastenophis_betsileanus	Alluaudina_bellyi	0	0.313631	-0.0328318	0.0602797	0
1033000	Parastenophis_betsileanus	Alluaudina_bellyi	0	0.209952	-0.0195064	0.0171641	0
1034000	Parastenophis_betsileanus	Alluaudina_bellyi	0	0.259924	-0.0256373	0.0194493	0
1035000	Parastenophis_betsileanus	Alluaudina_bellyi	0	0.369544	-0.0465116	0.0494334	0
1036000	Parastenophis_betsileanus	Alluaudina_bellyi	0	0.509889	-0.0682981	0.0121738	0
1036000	Parastenophis_betsileanus	Parastenophis_sp2	12.2696	1.75165	-0.076479	1.39101	0
1037000	Parastenophis_betsileanus	Alluaudina_bellyi	0	0.331814	-0.0499956	0.0230586	0
1038000	Parastenophis_betsileanus	Alluaudina_bellyi	0	0.45203	-0.0542566	0.0509122	0
1038000	Lycodryas_sp2	NA	19.1064	0.124017	-0.112097	0.0613374	0
1039000	Parastenophis_betsileanus	Alluaudina_bellyi	0	0.206806	-0.0144853	0.00882077	0
1040000	Parastenophis_betsileanus	Alluaudina_bellyi	0	0.209921	-0.0138475	0.032526	0
1041000	Parastenophis_betsileanus	Alluaudina_bellyi	0	0.249815	-0.0369256	0.000450587	0
1042000	Parastenophis_betsileanus	Alluaudina_bellyi	0	0.269646	-0.0486415	0.0187473	0
1043000	Parastenophis_betsileanus	Alluaudina_bellyi	0	0.408701	-0.0607147	0.00764357	0
1044000	Parastenophis_betsileanus	Alluaudina_bellyi	0	0.279418	-0.0322832	0.0460849	0
1045000	Parastenophis_betsileanus	Alluaudina_bellyi	0	0.373307	-0.0449318	0.0734503	0
1046000	Parastenophis_betsileanus	Alluaudina_bellyi	0	0.266981	-0.0335156	0.0109754	0
1046000	Liophidium_rhodogaster	Liophidium_sp1	15.1406	0.0582356	-0.0188586	0.028756	0
1047000	Parastenophis_betsileanus	Alluaudina_bellyi	0	0.207976	-0.0160368	0.0333168	0
1048000	Parastenophis_betsileanus	Alluaudina_bellyi	0	0.392049	-0.0433667	0.082497	0
1049000	Parastenophis_betsileanus	Alluaudina_bellyi	0	0.278212	-0.0328013	0.0258598	0
1049000	Compsophis_sp5	NA	19.8003	0.0282011	-0.0430358	0.0859722	0
1050000	Parastenophis_betsileanus	Alluaudina_bellyi	0	0.256286	-0.038782	0.00648776	0
1051000	Parastenophis_betsileanus	Alluaudina_bellyi	0	0.297759	-0.0479753	0.00199739	0
1052000	Parastenophis_betsileanus	Alluaudina_bellyi	0	0.294533	-0.0347656	0.00260793	0
1053000	Parastenophis_betsileanus	Alluaudina_bellyi	0	0.249272	-0.0208163	0.0153388	0
1054000	Parastenophis_betsileanus	Alluaudina_bellyi	0	0.315292	-0.04261	0.00565304	0
1055000	Parastenophis_betsileanus	Alluaudina_bellyi	0	0.305398	-0.0330466	0.0521249	0
1056000	Parastenophis_betsileanus	Alluaudina_bellyi	0	0.534765	-0.0576975	0.0707091	0
1057000	Parastenophis_betsileanus	Alluaudina_bellyi	0	0.302042	-0.0281539	0.0191429	0
1058000	Parastenophis_betsileanus	Alluaudina_bellyi	0	0.319435	-0.041788	0.0338757	0
1059000	Parastenophis_betsileanus	Alluaudina_bellyi	0	0.37776	-0.0477442	0.0162412	0
1060000	Parastenophis_betsileanus	Alluaudina_bellyi	0	0.311748	-0.0365381	0.0327026	0
1061000	Parastenophis_betsileanus	Alluaudina_bellyi	0	0.389958	-0.0548272	0.00495053	0
1061000	Dromicodryas_quadrilineatus	Dromicodryas_bernieri	15.1033	0.42474	-0.00598436	0.518037	0
1062000	Parastenophis_betsileanus	Alluaudina_bellyi	0	0.367118	-0.0491125	0.0167573	0
1063000	Parastenophis_betsileanus	Alluaudina_bellyi	0	0.286747	-0.0287044	0.045012	0
1064000	Parastenophis_betsileanus	Alluaudina_bellyi	0	0.435856	-0.0556964	0.0535402	0
1065000	Parastenophis_betsileanus	Alluaudina_bellyi	0	0.282596	-0.0323044	0.041565	0
1066000	Parastenophis_betsileanus	Alluaudina_bellyi	0	0.260382	-0.030317	0.00774551	0
1067000	Parastenophis_betsileanus	Alluaudina_bellyi	0	0.265373	-0.0387894	0.0042538	0
1068000	Parastenophis_betsileanus	Alluaudina_bellyi	0	0.249328	-0.0327151	0.0135717	0
1069000	Parastenophis_betsileanus	Alluaudina_bellyi	0	0.258062	-0.0369073	0.0187317	0
1070000	Parastenophis_betsileanus	Alluaudina_bellyi	0	0.256932	-0.0380265	0.0353357	0
1071000	Parastenophis_betsileanus	Alluaudina_bellyi	0	0.459866	-0.0445299	0.0614575	0
1072000	Parastenophis_betsileanus	Alluaudina_bellyi	0	0.312123	-0.0495529	0.0125543	0
1073000	Parastenophis_betsileanus	Alluaudina_bellyi	0	0.256539	-0.0352019	0.00032169	0
1074000	Parastenophis_betsileanus	Alluaudina_bellyi	0	0.417628	-0.0612353	0.0359883	0
1075000	Parastenophis_betsileanus	Alluaudina_bellyi	0	0.285332	-0.0320866	0.0222788	0
1076000	Parastenophis_betsileanus	Alluaudina_bellyi	0	0.388465	-0.0593147	0.0115241	0
1077000	Parastenophis_betsileanus	Alluaudina_bellyi	0	0.252673	-0.0236486	0.0170881	0
1078000	Parastenophis_betsileanus	Alluaudina_bellyi	0	0.306556	-0.05165	0.0377432	0
1079000	Parastenophis_betsileanus	Alluaudina_bellyi	0	0.20439	-0.0171794	0.0130991	0
1080000	Parastenophis_betsileanus	Alluaudina_bellyi	0	0.331808	-0.0421316	0.0194329	0
1081000	Parastenophis_betsileanus	Alluaudina_bellyi	0	0.249013	-0.0394615	0.00384651	0
1082000	Parastenophis_betsileanus	Alluaudina_bellyi	0	0.277788	-0.0335532	0.0633184	0
1083000	Parastenophis_betsileanus	Alluaudina_bellyi	0	0.249501	-0.0242768	0.0636503	0
1084000	Parastenophis_betsileanus	Alluaudina_bellyi	0	0.290331	-0.0434536	0.0113284	0
1085000	Parastenophis_betsileanus	Alluaudina_bellyi	0	0.329087	-0.055727	0.0188417	0
1086000	Parastenophis_betsileanus	Alluaudina_bellyi	0	0.240783	-0.0338192	0.0178238	0
1087000	Parastenophis_betsileanus	Alluaudina_bellyi	0	0.289982	-0.038093	0.0138485	0
1088000	Parastenophis_betsileanus	Alluaudina_bellyi	0	0.224052	-0.0258422	0.0048199	0
1089000	Parastenophis_betsileanus	Alluaudina_bellyi	0	0.312923	-0.0462137	0.0455305	0
1090000	Parastenophis_betsileanus	Alluaudina_bellyi	0	0.285302	-0.0302053	0.0321968	0
1091000	Parastenophis_betsileanus	Alluaudina_bellyi	0	0.186833	-0.0236443	0.0151769	0
1092000	Parastenophis_betsileanus	Alluaudina_bellyi	0	0.383941	-0.0522191	0.0658958	0
1093000	Parastenophis_betsileanus	Alluaudina_bellyi	0	0.284556	-0.0309628	0.0355192	0
1094000	Parastenophis_betsileanus	Alluaudina_bellyi	0	0.203102	-0.019332	0.0114861	0
1095000	Parastenophis_betsileanus	Alluaudina_bellyi	0	0.232918	-0.0316745	0.00309119	0
1096000	Parastenophis_betsileanus	Alluaudina_bellyi	0	0.371838	-0.0505887	0.00330788	0
1097000	Parastenophis_betsileanus	Alluaudina_bellyi	0	0.311711	-0.0322149	0.035352	0
1098000	Parastenophis_betsileanus	Alluaudina_bellyi	0	0.41516	-0.0548004	0.0843312	0
1099000	Parastenophis_betsileanus	Alluaudina_bellyi	0	0.29047	-0.0301405	0.00835525	0
1100000	Parastenophis_betsileanus	Alluaudina_bellyi	0	0.301828	-0.0513095	0.0011472	0
1101000	Parastenophis_betsileanus	Alluaudina_bellyi	0	0.312839	-0.041068	0.0302401	0
1102000	Parastenophis_betsileanus	Alluaudina_bellyi	0	0.341689	-0.0393957	0.0470024	0
1103000	Parastenophis_betsileanus	Alluaudina_bellyi	0	0.31261	-0.0354023	0.0368391	0
1104000	Parastenophis_betsileanus	Alluaudina_bellyi	0	0.35293	-0.053155	0.0734727	0
1105000	Parastenophis_betsileanus	Alluaudina_bellyi	0	0.27236	-0.0378063	0.00137115	0
1106000	Parastenophis_betsileanus	Alluaudina_bellyi	0	0.176494	-0.0129327	0.0277927	0
1107000	Parastenophis_betsileanus	Alluaudina_bellyi	0	0.275515	-0.0273017	0.0568444	0
1108000	Parastenophis_betsileanus	Alluaudina_bellyi	0	0.202099	-0.0175851	0.0141671	0
1109000	Parastenophis_betsileanus	Alluaudina_bellyi	0	0.264093	-0.028262	0.00509416	0
1110000	Parastenophis_betsileanus	Alluaudina_bellyi	0	0.212213	-0.0212095	0.0369127	0
1111000	Parastenophis_betsileanus	Alluaudina_bellyi	0	0.272206	-0.0399026	0.00664601	0
1112000	Parastenophis_betsileanus	Alluaudina_bellyi	0	0.375023	-0.047573	0.0351408	0
1113000	Parastenophis_betsileanus	Alluaudina_bellyi	0	0.314932	-0.0393907	0.0233604	0
1114000	Parastenophis_betsileanus	Alluaudina_bellyi	0	0.358601	-0.0534221	0.017657	0
1115000	Parastenophis_betsileanus	Alluaudina_bellyi	0	0.237559	-0.0237855	0.0209464	0
1116000	Parastenophis_betsileanus	Alluaudina_bellyi	0	0.284636	-0.030929	0.0500647	0
1117000	Parastenophis_betsileanus	Alluaudina_bellyi	0	0.306576	-0.0431748	0.0613431	0
1118000	Parastenophis_betsileanus	Alluaudina_bellyi	0	0.357049	-0.0417245	0.01391	0
1118000	Compsophis_zeny	NA	21.0106	0.240097	0.0708747	1.38366	0
1119000	Parastenophis_betsileanus	Alluaudina_bellyi	0	0.363004	-0.0370171	0.0714954	0
1120000	Parastenophis_betsileanus	Alluaudina_bellyi	0	0.21044	-0.0325178	0.00568354	0
1121000	Parastenophis_betsileanus	Alluaudina_bellyi	0	0.285298	-0.0447264	0.00365473	0
1122000	Parastenophis_betsileanus	Alluaudina_bellyi	0	0.611225	-0.0673963	0.0841853	0
1123000	Parastenophis_betsileanus	Alluaudina_bellyi	0	0.313918	-0.0401075	0.0145904	0
1124000	Parastenophis_betsileanus	Alluaudina_bellyi	0	0.218134	-0.0173784	0.00447308	0
1125000	Parastenophis_betsileanus	Alluaudina_bellyi	0	0.154128	-0.00354627	0.000504658	0
1126000	Parastenophis_betsileanus	Alluaudina_bellyi	0	0.185495	-0.0126661	0.0156024	0
1126000	Compsophis_sp7	NA	20.8154	0.0957939	0.0504848	0.547078	0
1127000	Parastenophis_betsileanus	Alluaudina_bellyi	0	0.38623	-0.0512265	0.0437066	0
1128000	Parastenophis_betsileanus	Alluaudina_bellyi	0	0.3615	-0.0536499	0.085199	0
1129000	Parastenophis_betsileanus	Alluaudina_bellyi	0	0.241957	-0.0272306	0.0169265	0
1130000	Parastenophis_betsileanus	Alluaudina_bellyi	0	0.226239	-0.0278733	0.0196417	0
1131000	Parastenophis_betsileanus	Alluaudina_bellyi	0	0.232729	-0.0242824	0.0175969	0
1132000	Parastenophis_betsileanus	Alluaudina_bellyi	0	0.126688	0.0342839	0.0199852	0
1133000	Parastenophis_betsileanus	Alluaudina_bellyi	0	0.185611	-0.0151625	0.0123411	0
1133000	Compsophis_boulengeri	NA	18.8765	0.28058	-0.0677134	0.0954969	0
1134000	Parastenophis_betsileanus	Alluaudina_bellyi	0	0.265069	-0.0413529	0.0090488	0
1134000	Dromicodryas_sp1	NA	22.2114	0.970825	-0.0215089	2.1171	0
1135000	Parastenophis_betsileanus	Alluaudina_bellyi	0	0.345149	-0.0377884	0.00394426	0
1136000	Parastenophis_betsileanus	Alluaudina_bellyi	0	0.453058	-0.0411402	0.12301	0
1137000	Parastenophis_betsileanus	Alluaudina_bellyi	0	0.240928	-0.0247176	0.00268612	0
1138000	Parastenophis_betsileanus	Alluaudina_bellyi	0	0.316432	-0.0329145	0.00502986	0
1138000	Compsophis_zeny	NA	21.3732	0.309884	0.0209804	1.4023	0
1139000	Parastenophis_betsileanus	Alluaudina_bellyi	0	0.262269	-0.0224748	0.000538726	0
1140000	Parastenophis_betsileanus	Alluaudina_bellyi	0	0.264601	-0.0240201	0.0222096	0
1141000	Parastenophis_betsileanus	Alluaudina_bellyi	0	0.429092	-0.0525419	0.0644181	0
1142000	Parastenophis_betsileanus	Alluaudina_bellyi	0	0.421638	-0.0532997	0.0655565	0
1143000	Parastenophis_betsileanus	Alluaudina_bellyi	0	0.249028	-0.039223	0.0213607	0
1144000	Parastenophis_betsileanus	Alluaudina_bellyi	0	0.358777	-0.055388	0.0415437	0
1145000	Parastenophis_betsileanus	Alluaudina_bellyi	0	0.276963	-0.0297262	0.0115433	0
1146000	Parastenophis_betsileanus	Alluaudina_bellyi	0	0.289257	-0.0456307	0.0060052	0
1146000	Liophidium_sp3	NA	21.9198	1.42939	-0.0679506	0.451957	0
1147000	Parastenophis_betsileanus	Alluaudina_bellyi	0	0.399619	-0.0543103	0.0102849	0
1148000	Parastenophis_betsileanus	Alluaudina_bellyi	0	0.58341	-0.0663066	0.0805044	0
1149000	Parastenophis_betsileanus	Alluaudina_bellyi	0	0.454513	-0.0659482	0.003731	0
1150000	Parastenophis_betsileanus	Alluaudina_bellyi	0	0.275648	-0.030657	0.046171	0
1151000	Parastenophis_betsileanus	Alluaudina_bellyi	0	0.196753	-0.0114363	0.00845541	0
1152000	Parastenophis_betsileanus	Alluaudina_bellyi	0	0.307654	-0.0311793	0.0246462	0
1153000	Parastenophis_betsileanus	Alluaudina_bellyi	0	0.291679	-0.0500637	0.00346555	0
1154000	Parastenophis_betsileanus	Alluaudina_bellyi	0	0.458424	-0.0509589	0.0544755	0
1155000	Parastenophis_betsileanus	Alluaudina_bellyi	0	0.351869	-0.0497859	0.00783321	0
1156000	Parastenophis_betsileanus	Alluaudina_bellyi	0	0.374327	-0.0486123	0.0412539	0
1156000	Elapotinus_picteti	NA	19.0134	0.558188	0.0309737	0.490941	0
1157000	Parastenophis_betsileanus	Alluaudina_bellyi	0	0.293515	-0.0411771	0.0104882	0
1158000	Parastenophis_betsileanus	Alluaudina_bellyi	0	0.304608	-0.0388701	0.0558137	0
1159000	Parastenophis_betsileanus	Alluaudina_bellyi	0	0.198023	-0.0027127	0.0176663	0
1160000	Parastenophis_betsileanus	Alluaudina_bellyi	0	0.190387	-0.0139342	0.0144153	0
1161000	Parastenophis_betsileanus	Alluaudina_bellyi	0	0.212602	-0.0251338	0.0115689	0
1162000	Parastenophis_betsileanus	Alluaudina_bellyi	0	0.232688	-0.019519	0.0203428	0
1163000	Parastenophis_betsileanus	Alluaudina_bellyi	0	0.208596	-0.0101378	0.0535656	0
1164000	Parastenophis_betsileanus	Alluaudina_bellyi	0	0.164507	-0.00164669	0.0559137	0
1165000	Parastenophis_betsileanus	Alluaudina_bellyi	0	0.285548	-0.03065	0.0144578	0
1165000	Liopholidophis_rhadinaea	NA	20.9079	0.177367	-0.0710104	0.539461	0
1166000	Parastenophis_betsileanus	Alluaudina_bellyi	0	0.168846	-0.00457187	0.000637632	0
1167000	Parastenophis_betsileanus	Alluaudina_bellyi	0	0.113543	0.0239943	0.0104891	0
1168000	Parastenophis_betsileanus	Alluaudina_bellyi	0	0.16453	-0.00498748	0.0183281	0
1169000	Parastenophis_betsileanus	Alluaudina_bellyi	0	0.303412	-0.0384271	0.00920885	0
1169000	Alluaudina_bellyi	Alluaudina_mocquardi	19.6662	0.353205	-0.0545006	0.128343	0
1169000	Pseudoxyrhopus_analabe	NA	22.0072	0.587261	-0.00885887	0.883989	0
1170000	Parastenophis_betsileanus	Alluaudina_bellyi	0	0.317002	-0.0382967	0.0280775	0
1170000	Liopholidophis_grandidieri	NA	20.0558	0.124853	0.0323199	0.503324	0
1171000	Parastenophis_betsileanus	Alluaudina_bellyi	0	0.117986	0.0114069	0.00162572	0
1172000	Parastenophis_betsileanus	Alluaudina_bellyi	0	0.279963	-0.0317921	0.00231644	0
1173000	Parastenophis_betsileanus	Alluaudina_bellyi	0	0.394947	-0.0460718	0.0620082	0
1174000	Parastenophis_betsileanus	Alluaudina_bellyi	0	0.43011	-0.0539488	0.00818778	0
1175000	Parastenophis_betsileanus	Alluaudina_bellyi	0	0.425022	-0.0588823	0.0339465	0
1176000	Parastenophis_betsileanus	Alluaudina_bellyi	0	0.207365	-0.0213788	0.0186237	0
1177000	Parastenophis_betsileanus	Alluaudina_bellyi	0	0.222836	-0.0295254	0.00187383	0
1178000	Parastenophis_betsileanus	Alluaudina_bellyi	0	0.379475	-0.0553088	0.0370131	0
1179000	Parastenophis_betsileanus	Alluaudina_bellyi	0	0.400343	-0.0444863	0.102588	0
1180000	Parastenophis_betsileanus	Alluaudina_bellyi	0	0.302129	-0.0307855	0.0388312	0
1181000	Parastenophis_betsileanus	Alluaudina_bellyi	0	0.402598	-0.0590375	0.0335829	0
1182000	Parastenophis_betsileanus	Alluaudina_bellyi	0	0.292936	-0.0498464	0.0129597	0
1183000	Parastenophis_betsileanus	Alluaudina_bellyi	0	0.207919	-0.0214506	0.0199385	0
1184000	Parastenophis_betsileanus	Alluaudina_bellyi	0	0.204738	-0.0212876	0.00708808	0
1185000	Parastenophis_betsileanus	Alluaudina_bellyi	0	0.218239	-0.0148405	0.0242932	0
1186000	Parastenophis_betsileanus	Alluaudina_bellyi	0	0.339858	-0.049627	0.0173012	0
1187000	Parastenophis_betsileanus	Alluaudina_bellyi	0	0.475441	-0.0544252	0.0775853	0
1188000	Parastenophis_betsileanus	Alluaudina_bellyi	0	0.219523	-0.0174423	0.0163908	0
1189000	Parastenophis_betsileanus	Alluaudina_bellyi	0	0.244642	-0.0266342	0.00694616	0
1190000	Parastenophis_betsileanus	Alluaudina_bellyi	0	0.341851	-0.0421998	0.0111793	0
1190000	Pseudoxyrhopus_sp4	NA	21.2422	0.00057955	0.0772675	0.035597	0
1191000	Parastenophis_betsileanus	Alluaudina_bellyi	0	0.132443	0.00694492	0.00441654	0
1192000	Parastenophis_betsileanus	Alluaudina_bellyi	0	0.198401	-0.0188516	0.0353285	0
1193000	Parastenophis_betsileanus	Alluaudina_bellyi	0	0.212244	-0.0239627	0.015774	0
1194000	Parastenophis_betsileanus	Alluaudina_bellyi	0	0.194047	-0.0206798	0.0085654	0
1195000	Parastenophis_betsileanus	Alluaudina_bellyi	0	0.31952	-0.0323617	0.0277968	0
1196000	Parastenophis_betsileanus	Alluaudina_bellyi	0	0.305078	-0.0426063	0.0158192	0
1197000	Parastenophis_betsileanus	Alluaudina_bellyi	0	0.590954	-0.0521269	0.146328	0
1198000	Parastenophis_betsileanus	Alluaudina_bellyi	0	0.409525	-0.0552373	0.06136	0
1199000	Parastenophis_betsileanus	Alluaudina_bellyi	0	0.239641	-0.0140462	0.0134001	0
1200000	Parastenophis_betsileanus	Alluaudina_bellyi	0	0.355259	-0.0533495	0.0113733	0
1201000	Parastenophis_betsileanus	Alluaudina_bellyi	0	0.253455	-0.0325756	0.00923045	0
1202000	Parastenophis_betsileanus	Alluaudina_bellyi	0	0.277885	-0.0278765	0.0401253	0
1203000	Parastenophis_betsileanus	Alluaudina_bellyi	0	0.507698	-0.0573946	0.0907669	0
1204000	Parastenophis_betsileanus	Alluaudina_bellyi	0	0.126443	-0.00292989	0.00220052	0
1205000	Parastenophis_betsileanus	Alluaudina_bellyi	0	0.408469	-0.0514133	0.0159451	0
1206000	Parastenophis_betsileanus	Alluaudina_bellyi	0	0.219593	-0.0293152	0.00747688	0
1206000	Liopholidophis_dolicocercus	NA	22.2107	0.291056	-0.0531426	1.37426	0
1207000	Parastenophis_betsileanus	Alluaudina_bellyi	0	0.331825	-0.0403865	0.00371788	0
1208000	Parastenophis_betsileanus	Alluaudina_bellyi	0	0.351157	-0.0539603	0.0472429	0
1209000	Parastenophis_betsileanus	Alluaudina_bellyi	0	0.45698	-0.063568	0.0344967	0
1210000	Parastenophis_betsileanus	Alluaudina_bellyi	0	0.222525	-0.0193259	0.0241661	0
1211000	Parastenophis_betsileanus	Alluaudina_bellyi	0	0.150944	-0.00405347	0.0100218	0
1212000	Parastenophis_betsileanus	Alluaudina_bellyi	0	0.293075	-0.0331453	0.0143117	0
1212000	Liophidium_rhodogaster	Liophidium_therezieni	9.86335	0.38932	-0.0333454	0.217872	0
1213000	Parastenophis_betsileanus	Alluaudina_bellyi	0	0.388455	-0.0438165	0.0843272	0
1214000	Parastenophis_betsileanus	Alluaudina_bellyi	0	0.54098	-0.0821306	0.0252617	0
1215000	Parastenophis_betsileanus	Alluaudina_bellyi	0	0.234564	-0.0305131	0.013629	0
1216000	Parastenophis_betsileanus	Alluaudina_bellyi	0	0.286939	-0.0328235	0.0312953	0
1217000	Parastenophis_betsileanus	Alluaudina_bellyi	0	0.473221	-0.0564665	0.0515043	0
1218000	Parastenophis_betsileanus	Alluaudina_bellyi	0	0.327935	-0.0383805	0.0266952	0
1219000	Parastenophis_betsileanus	Alluaudina_bellyi	0	0.243169	-0.0269549	0.0185185	0
1219000	Pseudoxyrhopus_imerinae	NA	17.1473	0.416145	-0.069988	0.155117	0
1220000	Parastenophis_betsileanus	Alluaudina_bellyi	0	0.237094	-0.0311455	0.0215401	0
1221000	Parastenophis_betsileanus	Alluaudina_bellyi	0	0.154623	0.00306316	0.0237711	0
1222000	Parastenophis_betsileanus	Alluaudina_bellyi	0	0.14511	0.00780749	0.0165882	0
1223000	Parastenophis_betsileanus	Alluaudina_bellyi	0	0.309058	-0.0445363	0.00295742	0
1224000	Parastenophis_betsileanus	Alluaudina_bellyi	0	0.297772	-0.041392	0.000204164	0
1225000	Parastenophis_betsileanus	Alluaudina_bellyi	0	0.38733	-0.0476412	0.0150994	0
1226000	Parastenophis_betsileanus	Alluaudina_bellyi	0	0.298	-0.02874	0.0617008	0
1227000	Parastenophis_betsileanus	Alluaudina_bellyi	0	0.321649	-0.029313	0.0391973	0
1227000	Pseudoxyrhopus_imerinae	Pseudoxyrhopus_oblectator	12.2562	0.490961	-0.0436528	0.189352	0
1228000	Parastenophis_betsileanus	Alluaudina_bellyi	0	0.160765	-0.0153876	0.00824523	0
1229000	Parastenophis_betsileanus	Alluaudina_bellyi	0	0.245827	-0.0266795	0.00304268	0
1229000	Lycodryas_sp4	NA	20.6061	0.402188	0.0415807	0.795747	0
1230000	Parastenophis_betsileanus	Alluaudina_bellyi	0	0.280233	-0.0411919	0.00892076	0
1231000	Parastenophis_betsileanus	Alluaudina_bellyi	0	0.214165	-0.0271072	0.0293878	0
1232000	Parastenophis_betsileanus	Alluaudina_bellyi	0	0.186004	-0.0202138	0.000778561	0
1233000	Parastenophis_betsileanus	Alluaudina_bellyi	0	0.265934	-0.0338705	0.00146463	0
1234000	Parastenophis_betsileanus	Alluaudina_bellyi	0	0.386888	-0.0601916	0.0121196	0
1235000	Parastenophis_betsileanus	Alluaudina_bellyi	0	0.245451	-0.0158896	0.0333145	0
1236000	Parastenophis_betsileanus	Alluaudina_bellyi	0	0.372806	-0.0477709	0.0310925	0
1237000	Parastenophis_betsileanus	Alluaudina_bellyi	0	0.459107	-0.0705551	0.009346	0
1238000	Parastenophis_betsileanus	Alluaudina_bellyi	0	0.323367	-0.0441707	0.0375339	0
1239000	Parastenophis_betsileanus	Alluaudina_bellyi	0	0.296012	-0.0409222	0.0164779	0
1240000	Parastenophis_betsileanus	Alluaudina_bellyi	0	0.279497	-0.0242042	0.0470837	0
1241000	Parastenophis_betsileanus	Alluaudina_bellyi	0	0.153754	-0.00408581	0.012329	0
1242000	Parastenophis_betsileanus	Alluaudina_bellyi	0	0.115751	0.0186207	0.00897402	0
1243000	Parastenophis_betsileanus	Alluaudina_bellyi	0	0.664423	-0.0711075	0.103281	0
1244000	Parastenophis_betsileanus	Alluaudina_bellyi	0	0.318998	-0.0449516	0.0587287	0
1245000	Parastenophis_betsileanus	Alluaudina_bellyi	0	0.185496	-0.0025425	0.0413727	0
1246000	Parastenophis_betsileanus	Alluaudina_bellyi	0	0.27934	-0.0430165	0.00467806	0
1246000	Heteroliodon_occipitalis	NA	22.1212	0.0953862	0.0450432	0.016906	0
1247000	Parastenophis_betsileanus	Alluaudina_bellyi	0	0.246872	-0.0182396	0.0126819	0
1248000	Parastenophis_betsileanus	Alluaudina_bellyi	0	0.298684	-0.0410953	0.0377697	0
1249000	Parastenophis_betsileanus	Alluaudina_bellyi	0	0.167007	-0.00499373	0.02661	0
1250000	Parastenophis_betsileanus	Alluaudina_bellyi	0	0.271667	-0.0230347	0.0108482	0
1251000	Parastenophis_betsileanus	Alluaudina_bellyi	0	0.287144	-0.0281802	0.0851406	0
1252000	Parastenophis_betsileanus	Alluaudina_bellyi	0	0.281228	-0.0398907	0.00298214	0
1253000	Parastenophis_betsileanus	Alluaudina_bellyi	0	0.451612	-0.0585218	0.00812539	0
1253000	Liophidium_torquatum	Liophidium_sp3	16.2582	0.514949	-0.138455	0.00629832	0
1253000	Liopholidophis_dolicocercus	NA	22.0493	0.902844	-0.0533876	0.736414	0
1254000	Parastenophis_betsileanus	Alluaudina_bellyi	0	0.262017	-0.0368799	0.00229509	0
1255000	Parastenophis_betsileanus	Alluaudina_bellyi	0	0.326539	-0.0431345	0.00199063	0
1256000	Parastenophis_betsileanus	Alluaudina_bellyi	0	0.312226	-0.041116	0.0088052	0
1257000	Parastenophis_betsileanus	Alluaudina_bellyi	0	0.222288	-0.0390288	0.00302155	0
1258000	Parastenophis_betsileanus	Alluaudina_bellyi	0	0.263073	-0.022208	0.0217258	0
1258000	Compsophis_vinckei	NA	21.8716	0.628292	0.0167431	0.643218	0
1259000	Parastenophis_betsileanus	Alluaudina_bellyi	0	0.257773	-0.0314131	0.0064764	0
1260000	Parastenophis_betsileanus	Alluaudina_bellyi	0	0.223946	-0.0169817	0.0141496	0
1261000	Parastenophis_betsileanus	Alluaudina_bellyi	0	0.228632	-0.018328	0.00561967	0
1261000	Ithycyphus_goudoti	NA	21.9788	0.230433	0.0478562	0.225133	0
1262000	Parastenophis_betsileanus	Alluaudina_bellyi	0	0.164923	0.0021313	0.00125121	0
1263000	Parastenophis_betsileanus	Alluaudina_bellyi	0	0.274696	-0.0261376	0.0412582	0
1264000	Parastenophis_betsileanus	Alluaudina_bellyi	0	0.319835	-0.0348251	0.0744365	0
1265000	Parastenophis_betsileanus	Alluaudina_bellyi	0	0.181809	-0.015281	0.00430817	0
1266000	Parastenophis_betsileanus	Alluaudina_bellyi	0	0.316925	-0.0375213	0.0370921	0
1267000	Parastenophis_betsileanus	Alluaudina_bellyi	0	0.339621	-0.043685	0.0541924	0
1268000	Parastenophis_betsileanus	Alluaudina_bellyi	0	0.166023	-0.0074811	0.0264957	0
1269000	Parastenophis_betsileanus	Alluaudina_bellyi	0	0.406942	-0.049748	0.0105511	0
1270000	Parastenophis_betsileanus	Alluaudina_bellyi	0	0.219706	-0.038782	0.00280005	0
1271000	Parastenophis_betsileanus	Alluaudina_bellyi	0	0.165162	0.00292916	0.0256878	0
1272000	Parastenophis_betsileanus	Alluaudina_bellyi	0	0.182138	-0.0110334	0.030823	0
1273000	Parastenophis_betsileanus	Alluaudina_bellyi	0	0.101604	0.0926988	0.0135602	0
1274000	Parastenophis_betsileanus	Alluaudina_bellyi	0	0.321796	-0.0420445	0.00177477	0
1274000	Pseudoxyrhopus_imerinae	NA	21.2975	0.523854	-0.0649777	0.180659	0
1275000	Parastenophis_betsileanus	Alluaudina_bellyi	0	0.31867	-0.0325742	0.0418471	0
1275000	Leioheterodon_modestus	Leioheterodon_madagascariensis	15.8186	0.37196	-0.0592659	0.11558	0
1276000	Parastenophis_betsileanus	Alluaudina_bellyi	0	0.31061	-0.0379526	0.00304221	0
1277000	Parastenophis_betsileanus	Alluaudina_bellyi	0	0.307742	-0.0365639	0.0329798	0
1278000	Parastenophis_betsileanus	Alluaudina_bellyi	0	0.286313	-0.031368	0.0336599	0
1279000	Parastenophis_betsileanus	Alluaudina_bellyi	0	0.321048	-0.0406394	0.0225604	0
1280000	Parastenophis_betsileanus	Alluaudina_bellyi	0	0.26473	-0.0284629	0.00889661	0
1281000	Parastenophis_betsileanus	Alluaudina_bellyi	0	0.349456	-0.0487832	0.0141863	0
1282000	Parastenophis_betsileanus	Alluaudina_bellyi	0	0.210912	-0.0167097	0.0173016	0
1283000	Parastenophis_betsileanus	Alluaudina_bellyi	0	0.316279	-0.0336325	0.0412887	0
1284000	Parastenophis_betsileanus	Alluaudina_bellyi	0	0.578115	-0.0646632	0.131134	0
1285000	Parastenophis_betsileanus	Alluaudina_bellyi	0	0.441616	-0.0550974	0.0137554	0
1286000	Parastenophis_betsileanus	Alluaudina_bellyi	0	0.21426	-0.01603	0.00694105	0
1287000	Parastenophis_betsileanus	Alluaudina_bellyi	0	0.183144	-0.00883561	0.00601636	0
1288000	Parastenophis_betsileanus	Alluaudina_bellyi	0	0.189311	-0.0169856	0.000815448	0
1289000	Parastenophis_betsileanus	Alluaudina_bellyi	0	0.238594	-0.0270565	0.0121375	0
1290000	Parastenophis_betsileanus	Alluaudina_bellyi	0	0.362992	-0.0384909	0.0491105	0
1291000	Parastenophis_betsileanus	Alluaudina_bellyi	0	0.265541	-0.0348629	0.0222179	0
1292000	Parastenophis_betsileanus	Alluaudina_bellyi	0	0.433202	-0.0561967	0.0222954	0
1293000	Parastenophis_betsileanus	Alluaudina_bellyi	0	0.173349	-0.00414034	0.0281631	0
1294000	Parastenophis_betsileanus	Alluaudina_bellyi	0	0.267436	-0.0322242	0.0158222	0
1295000	Parastenophis_betsileanus	Alluaudina_bellyi	0	0.320574	-0.0519123	0.00813665	0
1295000	Compsophis_laphystius	NA	21.1042	0.159577	0.0232795	0.356199	0
1296000	Parastenophis_betsileanus	Alluaudina_bellyi	0	0.258838	-0.028699	0.0132197	0
1297000	Parastenophis_betsileanus	Alluaudina_bellyi	0	0.227575	-0.0258961	0.00302886	0
1298000	Parastenophis_betsileanus	Alluaudina_bellyi	0	0.241713	-0.0270197	0.0185559	0
1299000	Parastenophis_betsileanus	Alluaudina_bellyi	0	0.339004	-0.040528	0.0426912	0
1299000	Pseudoxyrhopus_imerinae	NA	20.8884	0.200209	-0.0459684	1.29761	0
1300000	Parastenophis_betsileanus	Alluaudina_bellyi	0	0.483351	-0.0742902	0.013152	0
1300000	Leioheterodon_geayi	NA	19.4765	1.08519	-0.0161039	1.33493	0
1301000	Parastenophis_betsileanus	Alluaudina_bellyi	0	0.293602	-0.0292231	0.0149391	0
1301000	Micropisthodon_sp1	NA	21.2323	1.15462	0.037547	0.196716	0
1302000	Parastenophis_betsileanus	Alluaudina_bellyi	0	0.256323	-0.0361299	0.0140767	0
1303000	Parastenophis_betsileanus	Alluaudina_bellyi	0	0.411792	-0.0467227	0.0371824	0
1304000	Parastenophis_betsileanus	Alluaudina_bellyi	0	0.304849	-0.0358051	0.0628658	0
1305000	Parastenophis_betsileanus	Alluaudina_bellyi	0	0.363819	-0.0530735	0.021884	0
1305000	Compsophis_sp3	NA	19.8515	0.437456	-0.0334734	1.34397	0
1306000	Parastenophis_betsileanus	Alluaudina_bellyi	0	0.227411	-0.0285651	0.00561169	0
1307000	Parastenophis_betsileanus	Alluaudina_bellyi	0	0.16187	-0.00405923	0.0102702	0
1308000	Parastenophis_betsileanus	Alluaudina_bellyi	0	0.187946	-0.0124382	0.0116468	0
1309000	Parastenophis_betsileanus	Alluaudina_bellyi	0	0.329808	-0.0568293	0.0134465	0
1310000	Parastenophis_betsileanus	Alluaudina_bellyi	0	0.238112	-0.032498	0.0119784	0
1311000	Parastenophis_betsileanus	Alluaudina_bellyi	0	0.300015	-0.0469375	0.027437	0
1312000	Parastenophis_betsileanus	Alluaudina_bellyi	0	0.190251	-0.0156442	0.0114391	0
1313000	Parastenophis_betsileanus	Alluaudina_bellyi	0	0.344778	-0.0446429	0.0263845	0
1313000	Liopholidophis_dimorphus	NA	21.9585	0.604933	0.0580965	0.192669	0
1314000	Parastenophis_betsileanus	Alluaudina_bellyi	0	0.203192	-0.0238109	0.0127817	0
1315000	Parastenophis_betsileanus	Alluaudina_bellyi	0	0.289556	-0.0387615	0.00381432	0
1316000	Parastenophis_betsileanus	Alluaudina_bellyi	0	0.42452	-0.0544302	0.00309445	0
1317000	Parastenophis_betsileanus	Alluaudina_bellyi	0	0.451695	-0.0504664	0.0621197	0
1318000	Parastenophis_betsileanus	Alluaudina_bellyi	0	0.40029	-0.0508072	0.0503271	0
1319000	Parastenophis_betsileanus	Alluaudina_bellyi	0	0.357444	-0.045175	0.0467838	0
1319000	Heteroliodon_sp1	NA	20.1048	0.429512	-0.0836472	0.292291	0
1320000	Parastenophis_betsileanus	Alluaudina_bellyi	0	0.438679	-0.0472518	0.0618963	0
1321000	Parastenophis_betsileanus	Alluaudina_bellyi	0	0.253872	-0.0214768	0.00575162	0
1322000	Parastenophis_betsileanus	Alluaudina_bellyi	0	0.199748	-0.0101578	0.00488536	0
1323000	Parastenophis_betsileanus	Alluaudina_bellyi	0	0.235703	-0.0296188	0.0148895	0
1323000	Lycodryas_granuliceps	NA	21.8932	2.83529	-0.0259458	0.112777	0
1324000	Parastenophis_betsileanus	Alluaudina_bellyi	0	0.29436	-0.0414585	0.0301616	0
1324000	Lycodryas_granuliceps	NA	22.0829	0.90758	-0.0766995	0.108304	0
1325000	Parastenophis_betsileanus	Alluaudina_bellyi	0	0.383809	-0.0523743	0.00471448	0
1326000	Parastenophis_betsileanus	Alluaudina_bellyi	0	0.265147	-0.0435408	0.0160098	0
1327000	Parastenophis_betsileanus	Alluaudina_bellyi	0	0.260099	-0.0250684	0.00753774	0
1328000	Parastenophis_betsileanus	Alluaudina_bellyi	0	0.255336	-0.0208204	0.0328195	0
1328000	Ithycyphus_goudoti	NA	15.6714	0.380119	-0.0784354	0.139438	0
1329000	Parastenophis_betsileanus	Alluaudina_bellyi	0	0.422789	-0.0468478	0.128972	0
1330000	Parastenophis_betsileanus	Alluaudina_bellyi	0	0.509422	-0.0510469	0.0889342	0
1331000	Parastenophis_betsileanus	Alluaudina_bellyi	0	0.317873	-0.029662	0.00963836	0
1332000	Parastenophis_betsileanus	Alluaudina_bellyi	0	0.339079	-0.043881	0.0417219	0
1333000	Parastenophis_betsileanus	Alluaudina_bellyi	0	0.254072	-0.0297803	0.0110068	0
1334000	Parastenophis_betsileanus	Alluaudina_bellyi	0	0.335631	-0.0400484	0.0768376	0
1335000	Parastenophis_betsileanus	Alluaudina_bellyi	0	0.178508	-0.0139554	0.00700782	0
1335000	Ithycyphus_perineti	NA	20.5682	0.924968	-0.0300954	0.534364	0
1336000	Parastenophis_betsileanus	Alluaudina_bellyi	0	0.213156	-0.0197304	0.0150441	0
1337000	Parastenophis_betsileanus	Alluaudina_bellyi	0	0.200619	-0.0158512	0.00040225	0
1338000	Parastenophis_betsileanus	Alluaudina_bellyi	0	0.374435	-0.0426726	0.00883993	0
1339000	Parastenophis_betsileanus	Alluaudina_bellyi	0	0.193806	-0.0225286	0.015196	0
1340000	Parastenophis_betsileanus	Alluaudina_bellyi	0	0.336325	-0.0363316	0.0530178	0
1341000	Parastenophis_betsileanus	Alluaudina_bellyi	0	0.35751	-0.0374136	0.106892	0
1342000	Parastenophis_betsileanus	Alluaudina_bellyi	0	0.273399	-0.0385317	0.0302185	0
1343000	Parastenophis_betsileanus	Alluaudina_bellyi	0	0.240462	-0.0258225	0.0119087	0
1344000	Parastenophis_betsileanus	Alluaudina_bellyi	0	0.208341	-0.0133614	0.0329064	0
1345000	Parastenophis_betsileanus	Alluaudina_bellyi	0	0.237211	-0.0185101	0.062862	0
1346000	Parastenophis_betsileanus	Alluaudina_bellyi	0	0.35076	-0.0466441	0.00684177	0
1347000	Parastenophis_betsileanus	Alluaudina_bellyi	0	0.38226	-0.0461357	0.0474002	0
1348000	Parastenophis_betsileanus	Alluaudina_bellyi	0	0.210581	-0.0132858	0.0410982	0
1348000	Ithycyphus_miniatus	NA	20.8632	0.655548	0.00162415	0.0922788	0
1349000	Parastenophis_betsileanus	Alluaudina_bellyi	0	0.248293	-0.0355868	0.000863521	0
1350000	Parastenophis_betsileanus	Alluaudina_bellyi	0	0.3447	-0.0425086	0.016963	0
1351000	Parastenophis_betsileanus	Alluaudina_bellyi	0	0.342767	-0.0486164	0.00437997	0
1352000	Parastenophis_betsileanus	Alluaudina_bellyi	0	0.259567	-0.0374415	0.000349989	0
1353000	Parastenophis_betsileanus	Alluaudina_bellyi	0	0.199601	-0.018528	0.0209276	0
1354000	Parastenophis_betsileanus	Alluaudina_bellyi	0	0.260292	-0.0331691	0.00463344	0
1355000	Parastenophis_betsileanus	Alluaudina_bellyi	0	0.324776	-0.043334	0.0142586	0
1356000	Parastenophis_betsileanus	Alluaudina_bellyi	0	0.382408	-0.0532698	0.0481586	0
1357000	Parastenophis_betsileanus	Alluaudina_bellyi	0	0.366754	-0.0441388	0.0326727	0
1358000	Parastenophis_betsileanus	Alluaudina_bellyi	0	0.295365	-0.0328909	0.060643	0
1358000	Langaha_alluaudi	NA	21.6504	0.624273	0.0469207	0.924048	0
1359000	Parastenophis_betsileanus	Alluaudina_bellyi	0	0.452294	-0.0641573	0.0308329	0
1360000	Parastenophis_betsileanus	Alluaudina_bellyi	0	0.179369	-0.0282388	0.0197736	0
1361000	Parastenophis_betsileanus	Alluaudina_bellyi	0	0.282944	-0.0356528	0.00481849	0
1362000	Parastenophis_betsileanus	Alluaudina_bellyi	0	0.369508	-0.0406028	0.051633	0
1363000	Parastenophis_betsileanus	Alluaudina_bellyi	0	0.326123	-0.043261	0.061608	0
1364000	Parastenophis_betsileanus	Alluaudina_bellyi	0	0.256035	-0.0281465	0.0286414	0
1365000	Parastenophis_betsileanus	Alluaudina_bellyi	0	0.249907	-0.0245954	0.0298023	0
1366000	Parastenophis_betsileanus	Alluaudina_bellyi	0	0.253657	-0.0296611	0.0220316	0
1366000	Thamnosophis_sp1	NA	20.7305	0.508226	-0.0567074	0.880878	0
1367000	Parastenophis_betsileanus	Alluaudina_bellyi	0	0.26034	-0.0282876	0.0351218	0
1368000	Parastenophis_betsileanus	Alluaudina_bellyi	0	0.463221	-0.0634956	0.00543429	0
1369000	Parastenophis_betsileanus	Alluaudina_bellyi	0	0.591676	-0.0732194	0.0327682	0
1370000	Parastenophis_betsileanus	Alluaudina_bellyi	0	0.377511	-0.0486547	0.0341669	0
1371000	Parastenophis_betsileanus	Alluaudina_bellyi	0	0.278869	-0.0429333	0.0105665	0
1372000	Parastenophis_betsileanus	Alluaudina_bellyi	0	0.33364	-0.0463535	0.0252063	0
1373000	Parastenophis_betsileanus	Alluaudina_bellyi	0	0.354636	-0.0497391	0.0407521	0
1374000	Parastenophis_betsileanus	Alluaudina_bellyi	0	0.366913	-0.0600634	0.0327008	0
1375000	Parastenophis_betsileanus	Alluaudina_bellyi	0	0.42422	-0.0557833	0.0801746	0
1376000	Parastenophis_betsileanus	Alluaudina_bellyi	0	0.312602	-0.0328981	0.00466633	0
1377000	Parastenophis_betsileanus	Alluaudina_bellyi	0	0.156075	-0.00569802	0.0184359	0
1378000	Parastenophis_betsileanus	Alluaudina_bellyi	0	0.235129	-0.0252128	0.0333979	0
1379000	Parastenophis_betsileanus	Alluaudina_bellyi	0	0.479569	-0.0534702	0.0624674	0
1380000	Parastenophis_betsileanus	Alluaudina_bellyi	0	0.343062	-0.038515	0.0169124	0
1381000	Parastenophis_betsileanus	Alluaudina_bellyi	0	0.326806	-0.0335455	0.0325615	0
1382000	Parastenophis_betsileanus	Alluaudina_bellyi	0	0.206081	-0.0120692	0.0127457	0
1382000	Thamnosophis_lateralis	NA	21.832	0.628703	-0.0124109	0.0119256	0
1383000	Parastenophis_betsileanus	Alluaudina_bellyi	0	0.341676	-0.0502003	0.0209165	0
1383000	Parastenophis_betsileanus	Parastenophis_sp2	9.27155	0.226878	-0.0911183	0.171482	0
1384000	Parastenophis_betsileanus	Alluaudina_bellyi	0	0.431162	-0.0524766	0.0337828	0
1385000	Parastenophis_betsileanus	Alluaudina_bellyi	0	0.280313	-0.0319969	0.0120974	0
1386000	Parastenophis_betsileanus	Alluaudina_bellyi	0	0.292948	-0.0322102	0.0211372	0
1387000	Parastenophis_betsileanus	Alluaudina_bellyi	0	0.170174	-0.0133966	0.00363937	0
1388000	Parastenophis_betsileanus	Alluaudina_bellyi	0	0.263829	-0.0268165	0.0291959	0
1389000	Parastenophis_betsileanus	Alluaudina_bellyi	0	0.276763	-0.0332134	0.0476013	0
1390000	Parastenophis_betsileanus	Alluaudina_bellyi	0	0.473521	-0.0592924	0.0533913	0
1391000	Parastenophis_betsileanus	Alluaudina_bellyi	0	0.35501	-0.0482901	0.0127483	0
1392000	Parastenophis_betsileanus	Alluaudina_bellyi	0	0.262773	-0.0328328	0.0313503	0
1393000	Parastenophis_betsileanus	Alluaudina_bellyi	0	0.365053	-0.0507351	0.0359588	0
1394000	Parastenophis_betsileanus	Alluaudina_bellyi	0	0.464221	-0.062533	0.0254119	0
1395000	Parastenophis_betsileanus	Alluaudina_bellyi	0	0.186265	-0.0138987	0.000160691	0
1396000	Parastenophis_betsileanus	Alluaudina_bellyi	0	0.191802	-0.0174187	0.00422362	0
1397000	Parastenophis_betsileanus	Alluaudina_bellyi	0	0.389763	-0.053512	0.0527429	0
1398000	Parastenophis_betsileanus	Alluaudina_bellyi	0	0.257084	-0.0269987	0.0316768	0
1399000	Parastenophis_betsileanus	Alluaudina_bellyi	0	0.223924	-0.025728	0.0349984	0
1400000	Parastenophis_betsileanus	Alluaudina_bellyi	0	0.399151	-0.0392595	0.0880251	0
1401000	Parastenophis_betsileanus	Alluaudina_bellyi	0	0.313427	-0.034649	0.0046325	0
1402000	Parastenophis_betsileanus	Alluaudina_bellyi	0	0.370043	-0.0483259	0.0244529	0
1403000	Parastenophis_betsileanus	Alluaudina_bellyi	0	0.547643	-0.072747	0.0671261	0
1404000	Parastenophis_betsileanus	Alluaudina_bellyi	0	0.454667	-0.0641774	0.0190181	0
1405000	Parastenophis_betsileanus	Alluaudina_bellyi	0	0.111752	0.0196579	0.00512635	0
1406000	Parastenophis_betsileanus	Alluaudina_bellyi	0	0.121948	0.00554957	0.0089793	0
1407000	Parastenophis_betsileanus	Alluaudina_bellyi	0	0.313711	-0.0354319	0.0203002	0
1408000	Parastenophis_betsileanus	Alluaudina_bellyi	0	0.384472	-0.0552228	0.014029	0
1409000	Parastenophis_betsileanus	Alluaudina_bellyi	0	0.307802	-0.0339753	0.0326848	0
1410000	Parastenophis_betsileanus	Alluaudina_bellyi	0	0.342358	-0.0355314	0.0130423	0
1411000	Parastenophis_betsileanus	Alluaudina_bellyi	0	0.110114	0.0417852	0.0342656	0
1412000	Parastenophis_betsileanus	Alluaudina_bellyi	0	0.298252	-0.0364783	0.0496208	0
1413000	Parastenophis_betsileanus	Alluaudina_bellyi	0	0.426538	-0.0557142	0.0348229	0
1414000	Parastenophis_betsileanus	Alluaudina_bellyi	0	0.538148	-0.0476054	0.141615	0
1415000	Parastenophis_betsileanus	Alluaudina_bellyi	0	0.339702	-0.0401732	0.0318508	0
1416000	Parastenophis_betsileanus	Alluaudina_bellyi	0	0.41547	-0.0599343	0.0193352	0
1416000	Lycodryas_capuroni	NA	20.8355	0.152538	-0.0486812	0.610386	0
1417000	Parastenophis_betsileanus	Alluaudina_bellyi	0	0.308156	-0.0360096	0.0740507	0
1418000	Parastenophis_betsileanus	Alluaudina_bellyi	0	0.35999	-0.0397217	0.106962	0
1418000	Dromicodryas_bernieri	NA	20.9379	0.300088	0.00235525	0.367865	0
1419000	Parastenophis_betsileanus	Alluaudina_bellyi	0	0.213057	-0.0228867	0.00427215	0
1420000	Parastenophis_betsileanus	Alluaudina_bellyi	0	0.392802	-0.0413964	0.110761	0
1421000	Parastenophis_betsileanus	Alluaudina_bellyi	0	0.276166	-0.032862	0.00143015	0
1421000	Madagascarophis_ocellatus	NA	21.4055	0.372302	0.0830458	0.148129	0
1421000	Liopholidophis_rhadinaea	NA	20.9921	0.698979	-0.0948226	0.00205784	0
1422000	Parastenophis_betsileanus	Alluaudina_bellyi	0	0.251964	-0.0472196	0.0140034	0
1423000	Parastenophis_betsileanus	Alluaudina_bellyi	0	0.223009	-0.0161721	0.0330949	0
1424000	Parastenophis_betsileanus	Alluaudina_bellyi	0	0.183953	-0.00317966	0.0248843	0
1425000	Parastenophis_betsileanus	Alluaudina_bellyi	0	0.151959	0.0067874	0.0356714	0
1426000	Parastenophis_betsileanus	Alluaudina_bellyi	0	0.261004	-0.0328481	0.0432679	0
1427000	Parastenophis_betsileanus	Alluaudina_bellyi	0	0.218189	-0.0207408	0.0258943	0
1428000	Parastenophis_betsileanus	Alluaudina_bellyi	0	0.384559	-0.0604276	0.0241127	0
1429000	Parastenophis_betsileanus	Alluaudina_bellyi	0	0.372375	-0.05201	0.0184407	0
1430000	Parastenophis_betsileanus	Alluaudina_bellyi	0	0.222674	-0.0282261	0.00520673	0
1431000	Parastenophis_betsileanus	Alluaudina_bellyi	0	0.0865443	0.0515826	0.00779477	0
1432000	Parastenophis_betsileanus	Alluaudina_bellyi	0	0.131508	0.0150069	0.00881636	0
1433000	Parastenophis_betsileanus	Alluaudina_bellyi	0	0.155994	-0.00310916	0.0152409	0
1434000	Parastenophis_betsileanus	Alluaudina_bellyi	0	0.216546	-0.0194044	0.0170297	0
1435000	Parastenophis_betsileanus	Alluaudina_bellyi	0	0.359832	-0.0492939	0.0217589	0
1436000	Parastenophis_betsileanus	Alluaudina_bellyi	0	0.200565	-0.0242721	0.0106125	0
1437000	Parastenophis_betsileanus	Alluaudina_bellyi	0	0.287229	-0.0371422	0.0685119	0
1438000	Parastenophis_betsileanus	Alluaudina_bellyi	0	0.361762	-0.0538574	0.0235886	0
1439000	Parastenophis_betsileanus	Alluaudina_bellyi	0	0.26181	-0.0270028	0.0209135	0
1440000	Parastenophis_betsileanus	Alluaudina_bellyi	0	0.283318	-0.0358359	0.0482861	0
1441000	Parastenophis_betsileanus	Alluaudina_bellyi	0	0.30543	-0.0455202	0.000903443	0
1442000	Parastenophis_betsileanus	Alluaudina_bellyi	0	0.384518	-0.0605815	0.0120743	0
1443000	Parastenophis_betsileanus	Alluaudina_bellyi	0	0.335317	-0.0285773	0.0751237	0
1444000	Parastenophis_betsileanus	Alluaudina_bellyi	0	0.381547	-0.0472389	0.0688349	0
1445000	Parastenophis_betsileanus	Alluaudina_bellyi	0	0.29637	-0.0341993	0.0264253	0
1446000	Parastenophis_betsileanus	Alluaudina_bellyi	0	0.29649	-0.0400598	0.00719537	0
1447000	Parastenophis_betsileanus	Alluaudina_bellyi	0	0.394927	-0.0591765	0.00212267	0
1448000	Parastenophis_betsileanus	Alluaudina_bellyi	0	0.249275	-0.0296576	0.00373864	0
1449000	Parastenophis_betsileanus	Alluaudina_bellyi	0	0.298273	-0.0510711	0.00526555	0
1450000	Parastenophis_betsileanus	Alluaudina_bellyi	0	0.367577	-0.0500389	0.0175634	0
1450000	Lycodryas_inornatus	Lycodryas_guentheri	10.4544	0.506564	-0.000699112	0.394316	0
1451000	Parastenophis_betsileanus	Alluaudina_bellyi	0	0.232457	-0.0220782	0.0167341	0
1451000	Ithycyphus_goudoti	NA	19.253	0.7633	-0.0288105	0.660802	0
1452000	Parastenophis_betsileanus	Alluaudina_bellyi	0	0.226372	-0.0289123	0.00385276	0
1453000	Parastenophis_betsileanus	Alluaudina_bellyi	0	0.40025	-0.0507428	0.0034697	0
1454000	Parastenophis_betsileanus	Alluaudina_bellyi	0	0.299425	-0.0358261	0.0146944	0
1455000	Parastenophis_betsileanus	Alluaudina_bellyi	0	0.317388	-0.0363942	0.0710688	0
1456000	Parastenophis_betsileanus	Alluaudina_bellyi	0	0.153429	-0.0141382	0.00526935	0
1457000	Parastenophis_betsileanus	Alluaudina_bellyi	0	0.30732	-0.0377076	0.0195916	0
1458000	Parastenophis_betsileanus	Alluaudina_bellyi	0	0.372955	-0.0526457	0.00931391	0
1459000	Parastenophis_betsileanus	Alluaudina_bellyi	0	0.376356	-0.0436803	0.123337	0
1460000	Parastenophis_betsileanus	Alluaudina_bellyi	0	0.213466	-0.0154497	0.00943048	0
1461000	Parastenophis_betsileanus	Alluaudina_bellyi	0	0.306563	-0.0400713	0.0162532	0
1462000	Parastenophis_betsileanus	Alluaudina_bellyi	0	0.345777	-0.0488754	0.0230196	0
1463000	Parastenophis_betsileanus	Alluaudina_bellyi	0	0.416747	-0.0560062	0.028385	0
1464000	Parastenophis_betsileanus	Alluaudina_bellyi	0	0.362303	-0.0493446	0.00156112	0
1465000	Parastenophis_betsileanus	Alluaudina_bellyi	0	0.34741	-0.0505492	0.00149685	0
1466000	Parastenophis_betsileanus	Alluaudina_bellyi	0	0.471785	-0.0579175	0.0424971	0
1467000	Parastenophis_betsileanus	Alluaudina_bellyi	0	0.284073	-0.0347063	0.00992004	0
1468000	Parastenophis_betsileanus	Alluaudina_bellyi	0	0.136991	0.011503	0.00921964	0
1469000	Parastenophis_betsileanus	Alluaudina_bellyi	0	0.226967	-0.029116	0.0152271	0
1470000	Parastenophis_betsileanus	Alluaudina_bellyi	0	0.267452	-0.0355775	0.0110908	0
1471000	Parastenophis_betsileanus	Alluaudina_bellyi	0	0.301892	-0.036628	0.0410611	0
1472000	Parastenophis_betsileanus	Alluaudina_bellyi	0	0.257405	-0.0269004	0.0517721	0
1473000	Parastenophis_betsileanus	Alluaudina_bellyi	0	0.313365	-0.0414904	0.0444956	0
1474000	Parastenophis_betsileanus	Alluaudina_bellyi	0	0.288585	-0.0371187	0.0144664	0
1475000	Parastenophis_betsileanus	Alluaudina_bellyi	0	0.271739	-0.0352433	0.0256105	0
1476000	Parastenophis_betsileanus	Alluaudina_bellyi	0	0.3946	-0.0668014	0.00603994	0
1477000	Parastenophis_betsileanus	Alluaudina_bellyi	0	0.370489	-0.0442097	0.0420611	0
1478000	Parastenophis_betsileanus	Alluaudina_bellyi	0	0.223911	-0.0238063	0.00500044	0
1479000	Parastenophis_betsileanus	Alluaudina_bellyi	0	0.449449	-0.0548057	0.055538	0
1480000	Parastenophis_betsileanus	Alluaudina_bellyi	0	0.375459	-0.0448661	0.0144157	0
1481000	Parastenophis_betsileanus	Alluaudina_bellyi	0	0.342341	-0.0460801	0.028969	0
1482000	Parastenophis_betsileanus	Alluaudina_bellyi	0	0.207571	-0.0307827	0.00188234	0
1483000	Parastenophis_betsileanus	Alluaudina_bellyi	0	0.352445	-0.0416194	0.0535812	0
1483000	Thamnosophis_sp1	NA	19.4211	0.279659	0.0050812	0.027524	0
1484000	Parastenophis_betsileanus	Alluaudina_bellyi	0	0.217794	-0.0187527	0.0206879	0
1485000	Parastenophis_betsileanus	Alluaudina_bellyi	0	0.438796	-0.0369945	0.172103	0
1486000	Parastenophis_betsileanus	Alluaudina_bellyi	0	0.198469	-0.0105251	0.0130794	0
1486000	Liophidium_sp4	NA	21.6807	1.18946	-0.102169	0.0920113	0
1487000	Parastenophis_betsileanus	Alluaudina_bellyi	0	0.369433	-0.0409774	0.0578752	0
1488000	Parastenophis_betsileanus	Alluaudina_bellyi	0	0.241481	-0.0254994	0.0140224	0
1489000	Parastenophis_betsileanus	Alluaudina_bellyi	0	0.385757	-0.0552483	0.0171315	0
1490000	Parastenophis_betsileanus	Alluaudina_bellyi	0	0.45838	-0.054842	0.0337116	0
1491000	Parastenophis_betsileanus	Alluaudina_bellyi	0	0.446452	-0.0554328	0.0693563	0
1492000	Parastenophis_betsileanus	Alluaudina_bellyi	0	0.288451	-0.0461076	0.0136813	0
1493000	Parastenophis_betsileanus	Alluaudina_bellyi	0	0.214878	-0.0156177	0.0263348	0
1494000	Parastenophis_betsileanus	Alluaudina_bellyi	0	0.339159	-0.0374534	0.0268794	0
1495000	Parastenophis_betsileanus	Alluaudina_bellyi	0	0.248117	-0.0179467	0.0284497	0
1496000	Parastenophis_betsileanus	Alluaudina_bellyi	0	0.328059	-0.0482644	0.0143914	0
1497000	Parastenophis_betsileanus	Alluaudina_bellyi	0	0.160668	-0.0103941	0.0298351	0
1498000	Parastenophis_betsileanus	Alluaudina_bellyi	0	0.284598	-0.0423268	0.000726602	0
1499000	Parastenophis_betsileanus	Alluaudina_bellyi	0	0.188285	-0.0105019	0.0491003	0
1500000	Parastenophis_betsileanus	Alluaudina_bellyi	0	0.240602	-0.0278295	0.028342	0
1501000	Parastenophis_betsileanus	Alluaudina_bellyi	0	0.14064	0.00644014	0.0102506	0
1502000	Parastenophis_betsileanus	Alluaudina_bellyi	0	0.287739	-0.0271507	0.0571559	0
1502000	Alluaudina_bellyi	NA	20.7166	0.357793	-0.12489	1.25408	0
1503000	Parastenophis_betsileanus	Alluaudina_bellyi	0	0.286763	-0.0205785	0.07448	0
1503000	Lycodryas_inornatus	NA	14.4226	0.0589131	0.0752011	0.270761	0
1504000	Parastenophis_betsileanus	Alluaudina_bellyi	0	0.495306	-0.0595305	0.0505429	0
1505000	Parastenophis_betsileanus	Alluaudina_bellyi	0	0.229579	-0.0230255	0.0281629	0
1506000	Parastenophis_betsileanus	Alluaudina_bellyi	0	0.428179	-0.0557818	0.00865992	0
1507000	Parastenophis_betsileanus	Alluaudina_bellyi	0	0.37398	-0.0505459	0.0173489	0
1508000	Parastenophis_betsileanus	Alluaudina_bellyi	0	0.175385	-0.0109985	0.0195315	0
1509000	Parastenophis_betsileanus	Alluaudina_bellyi	0	0.274195	-0.0310777	0.00116174	0
1509000	Lycodryas_inopinae	NA	21.7996	2.01665	0.0802058	1.30111	0
1509000	Liophidium_rhodogaster	NA	20.1402	0.281839	0.0300963	0.00522545	0
1509000	Liophidium_chabaudi	NA	21.1171	0.0805934	-0.0192974	0.18463	0
1510000	Parastenophis_betsileanus	Alluaudina_bellyi	0	0.286089	-0.0335482	0.0194128	0
1510000	Alluaudina_bellyi	Alluaudina_mocquardi	18.4815	0.0891906	-0.00639436	0.294414	0
1511000	Parastenophis_betsileanus	Alluaudina_bellyi	0	0.312708	-0.0568668	0.00502349	0
1512000	Parastenophis_betsileanus	Alluaudina_bellyi	0	0.26376	-0.0354625	0.0011092	0
1513000	Parastenophis_betsileanus	Alluaudina_bellyi	0	0.266418	-0.032888	5.65518e-05	0
1514000	Parastenophis_betsileanus	Alluaudina_bellyi	0	0.237017	-0.0367205	0.00535074	0
1515000	Parastenophis_betsileanus	Alluaudina_bellyi	0	0.256834	-0.0304385	0.0244808	0
1516000	Parastenophis_betsileanus	Alluaudina_bellyi	0	0.454044	-0.0489975	0.101018	0
1517000	Parastenophis_betsileanus	Alluaudina_bellyi	0	0.233628	-0.0177083	0.0143365	0
1518000	Parastenophis_betsileanus	Alluaudina_bellyi	0	0.38127	-0.0478367	0.0569782	0
1519000	Parastenophis_betsileanus	Alluaudina_bellyi	0	0.290813	-0.034099	0.008238	0
1520000	Parastenophis_betsileanus	Alluaudina_bellyi	0	0.347789	-0.0351915	0.0611377	0
1521000	Parastenophis_betsileanus	Alluaudina_bellyi	0	0.378448	-0.0557005	0.0125374	0
1522000	Parastenophis_betsileanus	Alluaudina_bellyi	0	0.281494	-0.0444761	0.0129696	0
1523000	Parastenophis_betsileanus	Alluaudina_bellyi	0	0.346768	-0.041557	0.0375683	0
1524000	Parastenophis_betsileanus	Alluaudina_bellyi	0	0.251175	-0.0304229	0.00579639	0
1525000	Parastenophis_betsileanus	Alluaudina_bellyi	0	0.243782	-0.0365364	0.00483131	0
1526000	Parastenophis_betsileanus	Alluaudina_bellyi	0	0.247951	-0.0289618	0.00999455	0
1527000	Parastenophis_betsileanus	Alluaudina_bellyi	0	0.225553	-0.0111898	0.0206356	0
1528000	Parastenophis_betsileanus	Alluaudina_bellyi	0	0.203871	-0.0187401	0.00876758	0
1529000	Parastenophis_betsileanus	Alluaudina_bellyi	0	0.148257	0.00321261	0.0168465	0
1530000	Parastenophis_betsileanus	Alluaudina_bellyi	0	0.198048	-0.0121307	0.00397861	0
1531000	Parastenophis_betsileanus	Alluaudina_bellyi	0	0.297224	-0.0383459	0.0344467	0
1532000	Parastenophis_betsileanus	Alluaudina_bellyi	0	0.330334	-0.0470478	0.0509881	0
1533000	Parastenophis_betsileanus	Alluaudina_bellyi	0	0.256549	-0.0197814	0.0247496	0
1534000	Parastenophis_betsileanus	Alluaudina_bellyi	0	0.20262	-0.0277616	0.0210704	0
1535000	Parastenophis_betsileanus	Alluaudina_bellyi	0	0.345228	-0.0478768	0.021537	0
1536000	Parastenophis_betsileanus	Alluaudina_bellyi	0	0.265533	-0.0375466	0.0145843	0
1537000	Parastenophis_betsileanus	Alluaudina_bellyi	0	0.220604	-0.022422	0.0079711	0
1538000	Parastenophis_betsileanus	Alluaudina_bellyi	0	0.229882	-0.0255328	0.0263395	0
1539000	Parastenophis_betsileanus	Alluaudina_bellyi	0	0.312221	-0.0397398	0.0415748	0
1540000	Parastenophis_betsileanus	Alluaudina_bellyi	0	0.240869	-0.0342431	0.000825778	0
1541000	Parastenophis_betsileanus	Alluaudina_bellyi	0	0.457263	-0.0638573	0.038019	0
1542000	Parastenophis_betsileanus	Alluaudina_bellyi	0	0.38692	-0.0400632	0.104959	0
1543000	Parastenophis_betsileanus	Alluaudina_bellyi	0	0.47996	-0.0615282	0.07719	0
1544000	Parastenophis_betsileanus	Alluaudina_bellyi	0	0.426381	-0.0524148	0.065665	0
1545000	Parastenophis_betsileanus	Alluaudina_bellyi	0	0.411182	-0.0485701	0.0889596	0
1546000	Parastenophis_betsileanus	Alluaudina_bellyi	0	0.292374	-0.0372326	0.0293714	0
1547000	Parastenophis_betsileanus	Alluaudina_bellyi	0	0.214444	-0.0166122	0.00798565	0
1547000	Madagascarophis_meridionalis	NA	18.6558	0.26437	-0.0394682	0.163247	0
1547000	Compsophis_sp1	NA	20.2182	0.403723	-0.025066	0.279163	0
1548000	Parastenophis_betsileanus	Alluaudina_bellyi	0	0.28429	-0.0278587	0.0500489	0
1549000	Parastenophis_betsileanus	Alluaudina_bellyi	0	0.439801	-0.0493947	0.122099	0
1550000	Parastenophis_betsileanus	Alluaudina_bellyi	0	0.22378	-0.0143359	0.0164683	0
1551000	Parastenophis_betsileanus	Alluaudina_bellyi	0	0.284138	-0.0381715	0.00317444	0
1552000	Parastenophis_betsileanus	Alluaudina_bellyi	0	0.333013	-0.0530201	0.00596495	0
1552000	Phisalixella_variabilis	NA	20.7252	0.409114	-0.0153196	1.54997	0
1552000	Elapotinus_picteti	NA	13.9534	0.47827	-0.0555351	0.433223	0
1552000	Parastenophis_betsileanus	Parastenophis_sp2	11.219	1.15589	-0.000673918	1.4614	0
1553000	Parastenophis_betsileanus	Alluaudina_bellyi	0	0.231735	-0.0253167	0.00986681	0
1554000	Parastenophis_betsileanus	Alluaudina_bellyi	0	0.19931	-0.0123283	0.0172558	0
1554000	Heteroliodon_occipitalis	NA	21.8346	1.01332	-0.0317655	2.11325	0
1555000	Parastenophis_betsileanus	Alluaudina_bellyi	0	0.145024	0.00162427	0.0167631	0
1556000	Parastenophis_betsileanus	Alluaudina_bellyi	0	0.24647	-0.0247637	0.0232831	0
1556000	Alluaudina_bellyi	Alluaudina_mocquardi	18.4569	0.52657	-0.0109934	0.183263	0
1556000	Elapotinus_picteti	NA	21.7141	1.41004	0.00456257	1.30265	0
1557000	Parastenophis_betsileanus	Alluaudina_bellyi	0	0.324658	-0.0412177	0.00848224	0
1558000	Parastenophis_betsileanus	Alluaudina_bellyi	0	0.384713	-0.0570146	0.0301574	0
1559000	Parastenophis_betsileanus	Alluaudina_bellyi	0	0.482252	-0.0664101	0.0485408	0
1560000	Parastenophis_betsileanus	Alluaudina_bellyi	0	0.405651	-0.0644173	0.0238786	0
1561000	Parastenophis_betsileanus	Alluaudina_bellyi	0	0.350572	-0.0381699	0.0336964	0
1562000	Parastenophis_betsileanus	Alluaudina_bellyi	0	0.155676	-0.000786468	0.00801208	0
1563000	Parastenophis_betsileanus	Alluaudina_bellyi	0	0.291621	-0.0358818	0.0363191	0
1564000	Parastenophis_betsileanus	Alluaudina_bellyi	0	0.346729	-0.0541412	0.00288356	0
1565000	Parastenophis_betsileanus	Alluaudina_bellyi	0	0.406994	-0.0563989	0.0287877	0
1566000	Parastenophis_betsileanus	Alluaudina_bellyi	0	0.280855	-0.0312778	0.0201644	0
1567000	Parastenophis_betsileanus	Alluaudina_bellyi	0	0.175935	-0.0139811	0.00215271	0
1568000	Parastenophis_betsileanus	Alluaudina_bellyi	0	0.216372	-0.0204392	0.00323242	0
1569000	Parastenophis_betsileanus	Alluaudina_bellyi	0	0.208468	-0.0225328	0.0238882	0
1570000	Parastenophis_betsileanus	Alluaudina_bellyi	0	0.216679	-0.0264018	0.0100543	0
1571000	Parastenophis_betsileanus	Alluaudina_bellyi	0	0.201698	-0.0182224	0.0295598	0
1572000	Parastenophis_betsileanus	Alluaudina_bellyi	0	0.30399	-0.037764	0.0510497	0
1573000	Parastenophis_betsileanus	Alluaudina_bellyi	0	0.368987	-0.0580821	0.0611258	0
1574000	Parastenophis_betsileanus	Alluaudina_bellyi	0	0.314306	-0.041018	0.0633813	0
1575000	Parastenophis_betsileanus	Alluaudina_bellyi	0	0.443406	-0.0593072	0.0805254	0
1576000	Parastenophis_betsileanus	Alluaudina_bellyi	0	0.364766	-0.044864	0.0385482	0
1577000	Parastenophis_betsileanus	Alluaudina_bellyi	0	0.522676	-0.0564737	0.0382208	0
1578000	Parastenophis_betsileanus	Alluaudina_bellyi	0	0.536911	-0.0584539	0.0848956	0
1579000	Parastenophis_betsileanus	Alluaudina_bellyi	0	0.259915	-0.0259652	0.000258613	0
1579000	Liopholidophis_dimorphus	NA	20.588	0.095254	-0.00158653	0.621493	0
1580000	Parastenophis_betsileanus	Alluaudina_bellyi	0	0.206303	-0.0120558	0.0308887	0
1581000	Parastenophis_betsileanus	Alluaudina_bellyi	0	0.1989	-0.0195039	0.00374262	0
1582000	Parastenophis_betsileanus	Alluaudina_bellyi	0	0.237617	-0.0342115	0.0112622	0
1582000	Pseudoxyrhopus_sp4	NA	19.8421	0.545537	-0.0630854	0.113866	0
1583000	Parastenophis_betsileanus	Alluaudina_bellyi	0	0.284627	-0.0236553	0.0705352	0
1584000	Parastenophis_betsileanus	Alluaudina_bellyi	0	0.342109	-0.0376025	0.0529748	0
1584000	Elapotinus_picteti	NA	15.9767	0.0512762	0.0358458	0.0101534	0
1585000	Parastenophis_betsileanus	Alluaudina_bellyi	0	0.322942	-0.0532191	0.00811649	0
1586000	Parastenophis_betsileanus	Alluaudina_bellyi	0	0.360724	-0.0389075	0.0648965	0
1587000	Parastenophis_betsileanus	Alluaudina_bellyi	0	0.437447	-0.0567555	0.067724	0
1588000	Parastenophis_betsileanus	Alluaudina_bellyi	0	0.286281	-0.0401496	0.0467764	0
1589000	Parastenophis_betsileanus	Alluaudina_bellyi	0	0.298411	-0.0422743	0.00281076	0
1590000	Parastenophis_betsileanus	Alluaudina_bellyi	0	0.262488	-0.0378863	0.00152857	0
1591000	Parastenophis_betsileanus	Alluaudina_bellyi	0	0.35758	-0.0428342	0.00461973	0
1592000	Parastenophis_betsileanus	Alluaudina_bellyi	0	0.332001	-0.0462314	0.00590669	0
1593000	Parastenophis_betsileanus	Alluaudina_bellyi	0	0.188539	-0.0221866	0.00678421	0
1594000	Parastenophis_betsileanus	Alluaudina_bellyi	0	0.269008	-0.0292601	0.0359904	0
1595000	Parastenophis_betsileanus	Alluaudina_bellyi	0	0.220283	-0.0159763	0.0135879	0
1596000	Parastenophis_betsileanus	Alluaudina_bellyi	0	0.271027	-0.0320541	0.0437909	0
1597000	Parastenophis_betsileanus	Alluaudina_bellyi	0	0.319797	-0.041535	0.0022978	0
1597000	Heteroliodon_lava	NA	19.8217	0.336874	0.0518095	0.257512	0
1598000	Parastenophis_betsileanus	Alluaudina_bellyi	0	0.379724	-0.0481818	0.0137573	0
1599000	Parastenophis_betsileanus	Alluaudina_bellyi	0	0.266728	-0.0246942	0.0368836	0
1600000	Parastenophis_betsileanus	Alluaudina_bellyi	0	0.281907	-0.0344655	0.0254095	0
1601000	Parastenophis_betsileanus	Alluaudina_bellyi	0	0.275549	-0.0279241	0.0672916	0
1602000	Parastenophis_betsileanus	Alluaudina_bellyi	0	0.343476	-0.0409986	2.12142e-06	0
1603000	Parastenophis_betsileanus	Alluaudina_bellyi	0	0.538753	-0.0680249	0.0311874	0
1604000	Parastenophis_betsileanus	Alluaudina_bellyi	0	0.207343	-0.0174293	0.0043935	0
1605000	Parastenophis_betsileanus	Alluaudina_bellyi	0	0.143919	0.00704268	0.000368146	0
1605000	Langaha_madagascariensis	NA	22.0846	0.795531	-0.112135	0.990298	0
1606000	Parastenophis_betsileanus	Alluaudina_bellyi	0	0.225745	-0.0200159	0.00387993	0
1606000	Langaha_madagascariensis	NA	21.2001	1.69054	-0.0263385	0.732262	0
1607000	Parastenophis_betsileanus	Alluaudina_bellyi	0	0.235976	-0.030434	0.00209282	0
1607000	Lycodryas_inornatus	NA	19.8411	0.534706	0.0336057	0.816531	0
1607000	Elapotinus_picteti	NA	18.6797	0.630125	0.0198533	1.3731	0
1608000	Parastenophis_betsileanus	Alluaudina_bellyi	0	0.219428	-0.0251636	0.0167469	0
1609000	Parastenophis_betsileanus	Alluaudina_bellyi	0	0.21371	-0.0163097	0.0198918	0
1609000	Compsophis_fatsibe	NA	20.1104	0.159222	0.014838	1.16847	0
1609000	Liophidium_torquatum	NA	21.7613	1.87368	-0.106075	1.35801	0
1610000	Parastenophis_betsileanus	Alluaudina_bellyi	0	0.314913	-0.0420247	0.0522169	0
1611000	Parastenophis_betsileanus	Alluaudina_bellyi	0	0.256214	-0.0322901	0.0161924	0
1612000	Parastenophis_betsileanus	Alluaudina_bellyi	0	0.305768	-0.0431223	0.0279356	0
1613000	Parastenophis_betsileanus	Alluaudina_bellyi	0	0.206368	-0.0180222	0.0191257	0
1614000	Parastenophis_betsileanus	Alluaudina_bellyi	0	0.272775	-0.0244516	0.0608071	0
1615000	Parastenophis_betsileanus	Alluaudina_bellyi	0	0.200239	-0.0174644	0.00576502	0
1616000	Parastenophis_betsileanus	Alluaudina_bellyi	0	0.211898	-0.0243739	0.0256953	0
1617000	Parastenophis_betsileanus	Alluaudina_bellyi	0	0.225503	-0.0170496	0.00410321	0
1617000	Liophidium_therezieni	NA	17.8601	0.0247237	-0.0114026	0.150158	0
1618000	Parastenophis_betsileanus	Alluaudina_bellyi	0	0.404853	-0.0541874	0.012831	0
1619000	Parastenophis_betsileanus	Alluaudina_bellyi	0	0.389239	-0.0517845	0.0353982	0
1620000	Parastenophis_betsileanus	Alluaudina_bellyi	0	0.390845	-0.0571913	0.0347242	0
1621000	Parastenophis_betsileanus	Alluaudina_bellyi	0	0.276869	-0.0349639	0.0317004	0
1622000	Parastenophis_betsileanus	Alluaudina_bellyi	0	0.188615	-0.0217535	0.0051343	0
1623000	Parastenophis_betsileanus	Alluaudina_bellyi	0	0.437151	-0.0491054	0.0278391	0
1624000	Parastenophis_betsileanus	Alluaudina_bellyi	0	0.350143	-0.0458016	0.0116112	0
1625000	Parastenophis_betsileanus	Alluaudina_bellyi	0	0.413561	-0.0508768	0.0583188	0
1626000	Parastenophis_betsileanus	Alluaudina_bellyi	0	0.318778	-0.0488173	0.0125536	0
1627000	Parastenophis_betsileanus	Alluaudina_bellyi	0	0.423621	-0.0511283	0.0379315	0
1627000	Compsophis_sp7	NA	19.5532	0.444488	-0.0475572	0.495556	0
1628000	Parastenophis_betsileanus	Alluaudina_bellyi	0	0.468364	-0.0707756	0.0240711	0
1629000	Parastenophis_betsileanus	Alluaudina_bellyi	0	0.602554	-0.0780741	0.0325534	0
1630000	Parastenophis_betsileanus	Alluaudina_bellyi	0	0.642872	-0.0781488	0.0397448	0
1630000	Parastenophis_betsileanus	Parastenophis_sp2	17.4125	0.561497	-0.00238442	1.30484	0
1631000	Parastenophis_betsileanus	Alluaudina_bellyi	0	0.298776	-0.0373672	0.0291994	0
1632000	Parastenophis_betsileanus	Alluaudina_bellyi	0	0.258698	-0.0271853	0.0203883	0
1632000	Heteroliodon_fohy	NA	21.4132	0.0149062	0.080622	1.34362	0
1633000	Parastenophis_betsileanus	Alluaudina_bellyi	0	0.408728	-0.0562761	0.0221451	0
1634000	Parastenophis_betsileanus	Alluaudina_bellyi	0	0.254816	-0.0199575	0.0315454	0
1635000	Parastenophis_betsileanus	Alluaudina_bellyi	0	0.26972	-0.0345319	0.0284171	0
1635000	Pseudoxyrhopus_quinquelineatus	NA	19.8685	0.660774	-0.0069945	1.75545	0
1636000	Parastenophis_betsileanus	Alluaudina_bellyi	0	0.243417	-0.020445	0.0110832	0
1637000	Parastenophis_betsileanus	Alluaudina_bellyi	0	0.219222	-0.0260317	0.0115935	0
1638000	Parastenophis_betsileanus	Alluaudina_bellyi	0	0.20224	-0.0218366	0.00974612	0
1639000	Parastenophis_betsileanus	Alluaudina_bellyi	0	0.277973	-0.0418957	0.0141908	0
1640000	Parastenophis_betsileanus	Alluaudina_bellyi	0	0.440075	-0.0462853	0.118975	0
1641000	Parastenophis_betsileanus	Alluaudina_bellyi	0	0.47103	-0.0762464	0.0432129	0
1642000	Parastenophis_betsileanus	Alluaudina_bellyi	0	0.206865	-0.0184191	0.00262706	0
1643000	Parastenophis_betsileanus	Alluaudina_bellyi	0	0.308612	-0.0401127	0.0314631	0
1644000	Parastenophis_betsileanus	Alluaudina_bellyi	0	0.440474	-0.053223	0.0552255	0
1645000	Parastenophis_betsileanus	Alluaudina_bellyi	0	0.308626	-0.0419582	0.0122759	0
1646000	Parastenophis_betsileanus	Alluaudina_bellyi	0	0.466474	-0.0646412	0.00212335	0
1647000	Parastenophis_betsileanus	Alluaudina_bellyi	0	0.220779	-0.0307991	0.0125547	0
1648000	Parastenophis_betsileanus	Alluaudina_bellyi	0	0.191727	-0.0175815	0.00352327	0
1649000	Parastenophis_betsileanus	Alluaudina_bellyi	0	0.149673	0.008889	0.0194014	0
1650000	Parastenophis_betsileanus	Alluaudina_bellyi	0	0.169797	-0.00722779	0.0099018	0
1651000	Parastenophis_betsileanus	Alluaudina_bellyi	0	0.28445	-0.03909	0.0407486	0
1652000	Parastenophis_betsileanus	Alluaudina_bellyi	0	0.323762	-0.0367596	0.00585661	0
1653000	Parastenophis_betsileanus	Alluaudina_bellyi	0	0.383462	-0.0389522	0.0544546	0
1653000	Lycodryas_sp2	NA	21.7094	0.124602	0.0010855	0.0237691	0
1654000	Parastenophis_betsileanus	Alluaudina_bellyi	0	0.281665	-0.0354869	0.0337065	0
1655000	Parastenophis_betsileanus	Alluaudina_bellyi	0	0.294471	-0.0387109	0.0276399	0
1656000	Parastenophis_betsileanus	Alluaudina_bellyi	0	0.221284	-0.023159	0.0187297	0
1657000	Parastenophis_betsileanus	Alluaudina_bellyi	0	0.295315	-0.0320917	0.0119236	0
1657000	Liophidium_apperti	Liophidium_trilineatum	21.0278	0.268308	-0.00697453	0.109439	0
1658000	Parastenophis_betsileanus	Alluaudina_bellyi	0	0.234106	-0.0256901	0.00752348	0
1659000	Parastenophis_betsileanus	Alluaudina_bellyi	0	0.254625	-0.0228912	0.0413067	0
1659000	Compsophis_sp1	NA	21.446	0.202658	0.0501499	0.18232	0
1660000	Parastenophis_betsileanus	Alluaudina_bellyi	0	0.271978	-0.0364752	0.000971139	0
1661000	Parastenophis_betsileanus	Alluaudina_bellyi	0	0.272996	-0.0405835	0.00820348	0
1662000	Parastenophis_betsileanus	Alluaudina_bellyi	0	0.193205	-0.0181882	0.0291837	0
1663000	Parastenophis_betsileanus	Alluaudina_bellyi	0	0.291631	-0.0372752	0.00763315	0
1664000	Parastenophis_betsileanus	Alluaudina_bellyi	0	0.351611	-0.0434756	0.0328946	0
1665000	Parastenophis_betsileanus	Alluaudina_bellyi	0	0.221973	-0.010535	0.0273103	0
1666000	Parastenophis_betsileanus	Alluaudina_bellyi	0	0.288592	-0.0398241	0.0184664	0
1666000	Parastenophis_betsileanus	Parastenophis_sp2	18.8504	0.0597085	0.0553602	0.535674	0
1667000	Parastenophis_betsileanus	Alluaudina_bellyi	0	0.282154	-0.0436307	0.0167499	0
1668000	Parastenophis_betsileanus	Alluaudina_bellyi	0	0.36216	-0.0494276	0.0196305	0
1669000	Parastenophis_betsileanus	Alluaudina_bellyi	0	0.36936	-0.0537822	0.0134089	0
1669000	Leioheterodon_geayi	NA	19.0984	0.0509727	-0.0620944	0.100763	0
1670000	Parastenophis_betsileanus	Alluaudina_bellyi	0	0.362567	-0.0483737	0.023974	0
1671000	Parastenophis_betsileanus	Alluaudina_bellyi	0	0.27926	-0.0303895	0.00308799	0
1672000	Parastenophis_betsileanus	Alluaudina_bellyi	0	0.35622	-0.0428578	0.0581123	0
1673000	Parastenophis_betsileanus	Alluaudina_bellyi	0	0.323702	-0.0435716	0.0143453	0
1674000	Parastenophis_betsileanus	Alluaudina_bellyi	0	0.374827	-0.0600446	0.00247445	0
1675000	Parastenophis_betsileanus	Alluaudina_bellyi	0	0.361386	-0.0404684	0.0928741	0
1676000	Parastenophis_betsileanus	Alluaudina_bellyi	0	0.3792	-0.0418393	0.0301488	0
1677000	Parastenophis_betsileanus	Alluaudina_bellyi	0	0.336118	-0.0503792	0.0167931	0
1678000	Parastenophis_betsileanus	Alluaudina_bellyi	0	0.297974	-0.0421727	0.011769	0
1679000	Parastenophis_betsileanus	Alluaudina_bellyi	0	0.218373	-0.0237682	0.0046588	0
1680000	Parastenophis_betsileanus	Alluaudina_bellyi	0	0.286159	-0.045104	0.000145881	0
1681000	Parastenophis_betsileanus	Alluaudina_bellyi	0	0.360957	-0.0406547	0.0454623	0
1682000	Parastenophis_betsileanus	Alluaudina_bellyi	0	0.341975	-0.0435913	0.0186821	0
1683000	Parastenophis_betsileanus	Alluaudina_bellyi	0	0.44037	-0.0498432	0.0168321	0
1684000	Parastenophis_betsileanus	Alluaudina_bellyi	0	0.418564	-0.0511238	0.022268	0
1685000	Parastenophis_betsileanus	Alluaudina_bellyi	0	0.302391	-0.0459103	0.00753995	0
1686000	Parastenophis_betsileanus	Alluaudina_bellyi	0	0.226598	-0.0371614	0.00118829	0
1687000	Parastenophis_betsileanus	Alluaudina_bellyi	0	0.331887	-0.0369193	0.0395148	0
1688000	Parastenophis_betsileanus	Alluaudina_bellyi	0	0.264521	-0.0287626	0.00910486	0
1689000	Parastenophis_betsileanus	Alluaudina_bellyi	0	0.194011	-0.0159919	0.0175688	0
1689000	Pseudoxyrhopus_heterurus	Pseudoxyrhopus_microps	11.9552	0.262899	-0.0137353	0.187376	0
1690000	Parastenophis_betsileanus	Alluaudina_bellyi	0	0.221856	-0.0218808	0.00692025	0
1690000	Pseudoxyrhopus_microps	NA	19.8576	0.731958	-0.00392908	0.0491659	0
1691000	Parastenophis_betsileanus	Alluaudina_bellyi	0	0.504904	-0.0675501	0.0392381	0
1692000	Parastenophis_betsileanus	Alluaudina_bellyi	0	0.265503	-0.0350214	0.0589613	0
1693000	Parastenophis_betsileanus	Alluaudina_bellyi	0	0.313509	-0.0357288	0.0244149	0
1694000	Parastenophis_betsileanus	Alluaudina_bellyi	0	0.290546	-0.0404777	0.0151452	0
1695000	Parastenophis_betsileanus	Alluaudina_bellyi	0	0.315355	-0.0450567	0.0109698	0
1696000	Parastenophis_betsileanus	Alluaudina_bellyi	0	0.224232	-0.0257787	0.035085	0
1697000	Parastenophis_betsileanus	Alluaudina_bellyi	0	0.360916	-0.0474416	0.0731983	0
1698000	Parastenophis_betsileanus	Alluaudina_bellyi	0	0.357837	-0.0426474	0.00980553	0
1699000	Parastenophis_betsileanus	Alluaudina_bellyi	0	0.256838	-0.0244486	0.036201	0
1700000	Parastenophis_betsileanus	Alluaudina_bellyi	0	0.362602	-0.0448222	0.0367621	0
1701000	Parastenophis_betsileanus	Alluaudina_bellyi	0	0.292838	-0.0415806	0.00935025	0
1702000	Parastenophis_betsileanus	Alluaudina_bellyi	0	0.416569	-0.0486369	0.0679604	0
1703000	Parastenophis_betsileanus	Alluaudina_bellyi	0	0.472298	-0.0627327	0.0526334	0
1704000	Parastenophis_betsileanus	Alluaudina_bellyi	0	0.463369	-0.052298	0.0635065	0
1705000	Parastenophis_betsileanus	Alluaudina_bellyi	0	0.29248	-0.0437037	0.0142819	0
1706000	Parastenophis_betsileanus	Alluaudina_bellyi	0	0.269702	-0.0336897	0.0283723	0
1707000	Parastenophis_betsileanus	Alluaudina_bellyi	0	0.274314	-0.0413232	0.0270954	0
1708000	Parastenophis_betsileanus	Alluaudina_bellyi	0	0.396611	-0.0536504	0.0213723	0
1709000	Parastenophis_betsileanus	Alluaudina_bellyi	0	0.363193	-0.0605553	0.00146037	0
1709000	Heteroliodon_sp1	NA	19.7924	0.19015	-0.0371346	0.671057	0
1710000	Parastenophis_betsileanus	Alluaudina_bellyi	0	0.283137	-0.0386848	0.0450366	0
1711000	Parastenophis_betsileanus	Alluaudina_bellyi	0	0.299732	-0.046857	0.00693559	0
1712000	Parastenophis_betsileanus	Alluaudina_bellyi	0	0.347641	-0.0530594	0.0765311	0
1713000	Parastenophis_betsileanus	Alluaudina_bellyi	0	0.424103	-0.0497494	0.140968	0
1714000	Parastenophis_betsileanus	Alluaudina_bellyi	0	0.16443	-0.0097312	0.00987061	0
1715000	Parastenophis_betsileanus	Alluaudina_bellyi	0	0.149596	0.0139205	0.0196243	0
1716000	Parastenophis_betsileanus	Alluaudina_bellyi	0	0.195692	-0.0178862	0.0039821	0
1717000	Parastenophis_betsileanus	Alluaudina_bellyi	0	0.175031	-0.0110329	0.000609376	0
1718000	Parastenophis_betsileanus	Alluaudina_bellyi	0	0.24258	-0.021765	0.0198084	0
1719000	Parastenophis_betsileanus	Alluaudina_bellyi	0	0.259665	-0.0355379	0.0187953	0
1719000	Liopholidophis_rhadinaea	Liopholidophis_baderi	16.2935	0.311056	0.0198674	0.029806	0
1720000	Parastenophis_betsileanus	Alluaudina_bellyi	0	0.492527	-0.0513706	0.049267	0
1721000	Parastenophis_betsileanus	Alluaudina_bellyi	0	0.422803	-0.0546681	0.0404615	0
1722000	Parastenophis_betsileanus	Alluaudina_bellyi	0	0.213506	-0.0294306	0.00589478	0
1723000	Parastenophis_betsileanus	Alluaudina_bellyi	0	0.341411	-0.0447505	0.00301159	0
1724000	Parastenophis_betsileanus	Alluaudina_bellyi	0	0.386106	-0.0598537	0.0412515	0
1725000	Parastenophis_betsileanus	Alluaudina_bellyi	0	0.467655	-0.0450113	0.120994	0
1726000	Parastenophis_betsileanus	Alluaudina_bellyi	0	0.195862	-0.0261017	0.00153834	0
1727000	Parastenophis_betsileanus	Alluaudina_bellyi	0	0.269066	-0.0250816	0.00828698	0
1728000	Parastenophis_betsileanus	Alluaudina_bellyi	0	0.339378	-0.0320868	0.0669271	0
1729000	Parastenophis_betsileanus	Alluaudina_bellyi	0	0.308658	-0.0393511	0.0229352	0
1730000	Parastenophis_betsileanus	Alluaudina_bellyi	0	0.206894	-0.014528	0.0039884	0
1731000	Parastenophis_betsileanus	Alluaudina_bellyi	0	0.250948	-0.0190995	0.0167151	0
1732000	Parastenophis_betsileanus	Alluaudina_bellyi	0	0.178001	-0.00273985	0.0237013	0
1733000	Parastenophis_betsileanus	Alluaudina_bellyi	0	0.260187	-0.0268498	0.0457649	0
1734000	Parastenophis_betsileanus	Alluaudina_bellyi	0	0.349457	-0.0530742	0.0407431	0
1735000	Parastenophis_betsileanus	Alluaudina_bellyi	0	0.135877	0.0167273	0.0282301	0
1736000	Parastenophis_betsileanus	Alluaudina_bellyi	0	0.1725	-0.0122378	0.0310644	0
1737000	Parastenophis_betsileanus	Alluaudina_bellyi	0	0.196909	-0.0178634	0.0255841	0
1738000	Parastenophis_betsileanus	Alluaudina_bellyi	0	0.249847	-0.0339262	0.0101357	0
1739000	Parastenophis_betsileanus	Alluaudina_bellyi	0	0.388549	-0.0470154	0.0987771	0
1740000	Parastenophis_betsileanus	Alluaudina_bellyi	0	0.318737	-0.0420778	0.026463	0
1741000	Parastenophis_betsileanus	Alluaudina_bellyi	0	0.188844	-0.0123177	0.00577279	0
1742000	Parastenophis_betsileanus	Alluaudina_bellyi	0	0.325175	-0.0416168	0.016098	0
1743000	Parastenophis_betsileanus	Alluaudina_bellyi	0	0.260366	-0.0254051	0.0344869	0
1744000	Parastenophis_betsileanus	Alluaudina_bellyi	0	0.244552	-0.0358696	0.00200616	0
1745000	Parastenophis_betsileanus	Alluaudina_bellyi	0	0.24038	-0.0238608	0.0200247	0
1746000	Parastenophis_betsileanus	Alluaudina_bellyi	0	0.29045	-0.0411354	0.0129753	0
1747000	Parastenophis_betsileanus	Alluaudina_bellyi	0	0.375156	-0.0432521	0.0453006	0
1748000	Parastenophis_betsileanus	Alluaudina_bellyi	0	0.268681	-0.0313363	0.0237219	0
1749000	Parastenophis_betsileanus	Alluaudina_bellyi	0	0.397872	-0.0446116	0.0275702	0
1750000	Parastenophis_betsileanus	Alluaudina_bellyi	0	0.312149	-0.0353518	0.0212982	0
1751000	Parastenophis_betsileanus	Alluaudina_bellyi	0	0.226307	-0.0162028	0.0248285	0
1752000	Parastenophis_betsileanus	Alluaudina_bellyi	0	0.276777	-0.031542	0.0315248	0
1753000	Parastenophis_betsileanus	Alluaudina_bellyi	0	0.244139	-0.0351766	0.0260757	0
1754000	Parastenophis_betsileanus	Alluaudina_bellyi	0	0.351067	-0.0498029	0.0193329	0
1755000	Parastenophis_betsileanus	Alluaudina_bellyi	0	0.176018	-0.0132192	0.0171002	0
1756000	Parastenophis_betsileanus	Alluaudina_bellyi	0	0.278035	-0.0321041	0.0164855	0
1757000	Parastenophis_betsileanus	Alluaudina_bellyi	0	0.268347	-0.0390462	0.0165944	0
1758000	Parastenophis_betsileanus	Alluaudina_bellyi	0	0.256322	-0.0264222	0.0211574	0
1759000	Parastenophis_betsileanus	Alluaudina_bellyi	0	0.318753	-0.0442766	0.0227576	0
1760000	Parastenophis_betsileanus	Alluaudina_bellyi	0	0.383596	-0.0483294	0.0654001	0
1761000	Parastenophis_betsileanus	Alluaudina_bellyi	0	0.230811	-0.00984801	0.0677755	0
1762000	Parastenophis_betsileanus	Alluaudina_bellyi	0	0.185611	-0.00640063	0.0188824	0
1763000	Parastenophis_betsileanus	Alluaudina_bellyi	0	0.189321	-0.00690642	0.0199628	0
1764000	Parastenophis_betsileanus	Alluaudina_bellyi	0	0.298048	-0.0385082	0.0376255	0
1765000	Parastenophis_betsileanus	Alluaudina_bellyi	0	0.192739	-0.018875	0.0177894	0
1766000	Parastenophis_betsileanus	Alluaudina_bellyi	0	0.274958	-0.0328538	0.0634411	0
1767000	Parastenophis_betsileanus	Alluaudina_bellyi	0	0.404183	-0.0500377	0.0576231	0
1768000	Parastenophis_betsileanus	Alluaudina_bellyi	0	0.294069	-0.0390343	0.00249475	0
1769000	Parastenophis_betsileanus	Alluaudina_bellyi	0	0.453979	-0.0467485	0.0773965	0
1770000	Parastenophis_betsileanus	Alluaudina_bellyi	0	0.271516	-0.036434	0.0194506	0
1771000	Parastenophis_betsileanus	Alluaudina_bellyi	0	0.290174	-0.040619	0.00205779	0
1772000	Parastenophis_betsileanus	Alluaudina_bellyi	0	0.29067	-0.0392866	0.00603268	0
1773000	Parastenophis_betsileanus	Alluaudina_bellyi	0	0.224175	-0.0183932	0.0181703	0
1774000	Parastenophis_betsileanus	Alluaudina_bellyi	0	0.209272	-0.0229698	0.00151565	0
1775000	Parastenophis_betsileanus	Alluaudina_bellyi	0	0.255784	-0.0434262	0.00403132	0
1776000	Parastenophis_betsileanus	Alluaudina_bellyi	0	0.353979	-0.0418053	0.0626731	0
1777000	Parastenophis_betsileanus	Alluaudina_bellyi	0	0.305269	-0.03623	0.0274069	0
1778000	Parastenophis_betsileanus	Alluaudina_bellyi	0	0.251505	-0.0224421	0.0316848	0
1779000	Parastenophis_betsileanus	Alluaudina_bellyi	0	0.217388	-0.0227227	0.0262647	0
1780000	Parastenophis_betsileanus	Alluaudina_bellyi	0	0.263697	-0.0287108	0.0400459	0
1781000	Parastenophis_betsileanus	Alluaudina_bellyi	0	0.226972	-0.0217175	0.0420764	0
1782000	Parastenophis_betsileanus	Alluaudina_bellyi	0	0.233087	-0.0313938	0.0122393	0
1783000	Parastenophis_betsileanus	Alluaudina_bellyi	0	0.440535	-0.0593665	0.0412428	0
1784000	Parastenophis_betsileanus	Alluaudina_bellyi	0	0.415127	-0.0558938	0.0391819	0
1785000	Parastenophis_betsileanus	Alluaudina_bellyi	0	0.372086	-0.0519656	0.0217858	0
1786000	Parastenophis_betsileanus	Alluaudina_bellyi	0	0.386082	-0.0487845	0.0423867	0
1787000	Parastenophis_betsileanus	Alluaudina_bellyi	0	0.404232	-0.0561645	0.0171263	0
1788000	Parastenophis_betsileanus	Alluaudina_bellyi	0	0.531286	-0.0724489	0.0313614	0
1789000	Parastenophis_betsileanus	Alluaudina_bellyi	0	0.446433	-0.0646784	0.0273902	0
1789000	Lycodryas_sp3	NA	20.2404	0.445647	0.130096	0.989099	0
1789000	Pseudoxyrhopus_ambreensis	NA	21.959	0.264493	0.108243	0.449365	0
1790000	Parastenophis_betsileanus	Alluaudina_bellyi	0	0.252226	-0.0300932	0.0143979	0
1791000	Parastenophis_betsileanus	Alluaudina_bellyi	0	0.192379	-0.0113568	0.0100816	0
1792000	Parastenophis_betsileanus	Alluaudina_bellyi	0	0.339291	-0.0356466	0.0148843	0
1793000	Parastenophis_betsileanus	Alluaudina_bellyi	0	0.2257	-0.022187	0.029109	0
1793000	Lycodryas_citrinus	NA	20.2118	0.0149482	-0.0675224	0.919269	0
1794000	Parastenophis_betsileanus	Alluaudina_bellyi	0	0.288403	-0.0359677	0.00116231	0
1795000	Parastenophis_betsileanus	Alluaudina_bellyi	0	0.311988	-0.0433108	0.00853727	0
1796000	Parastenophis_betsileanus	Alluaudina_bellyi	0	0.431368	-0.052972	0.0367276	0
1797000	Parastenophis_betsileanus	Alluaudina_bellyi	0	0.229243	-0.0318798	0.00737851	0
1798000	Parastenophis_betsileanus	Alluaudina_bellyi	0	0.335982	-0.0532833	0.00155825	0
[truncated: 3,515 more rows]
