# Supplementary material for: Speciation rates are unrelated to the formation of population structure in Malagasy gemsnakes
Source: Ecol Evol. 2023 Jul 28;13(8):e10344. doi: 10.1002/ece3.10344 (PMC10375368; doi:10.1002/ece3.10344)
Supplement: Supplementary file 1 — Appendix S1: [file ECE3-13-e10344-s005.zip › README.md]

## Title of Dataset:
Gemsnake population and speciation analyses

Scripts and data used in in Burbrink et al. "Speciation Rates are Unrelated to the Formation of Population Structure in Malagasy Gemsnakes"
The scripts and data will allow users to perform all analyses not included in BAMM or CLaDS (external programs)


## Description of the Data and file structure
1) To replicate congruence analyses use the R scripts and load libraries included in:
 A) Data_S6_Gemsnakes_Congruence_diversification_models.R 
 B) Use the tree here: Data_S5_Gemsnake_Tree_for_Congruence_Analysis.txt

2) To estimate population structure over 33 Gemsnake species use the following R script with the following GBS and mtDNA files and locality data:
	A) Use this R script: Data_S10_Gemsnakes_Population_Structure_Code.R
	B) Data_S2_VCF_Files_Gemsnakes.zip
	C) Data_S3_mtDNA_Files_Gemsnakes.zip
	D) Data_S4_Gemsnake_pop_localities.zip
	E) All of the above code and file should produce a final table of all population metrics and tip speciation rates, which can be read in separately: Data_S1_Final_Data.txt. The headers for this file are:
	Tree_name = name of taxon used on tree;	Pop_Name = name used in pop study (VCF files, Data_S2_) that matches the tree name;	Locality_Name = locality names that match the pop names (Data_S4);	number_mt_samples = number of smaples used in mtDNA study,	mtDistSlope = mtDNA distance over space (slope);	p.value_mtSLope = P-value of mtDistSlope,	meanDistmtDNA = mean mtDNA distance;	sdDistmtDNA = standard deviation of mtDNA distnace;	pi_mtDNA = genetic estimate of pi for mtDNA distance;	number_GBS_Samples = number samples used in GBS study, not al following headers are for GBS data;	one_minus_Fst_slope	= βibd or Fst/1-1Fst regressed agaist slope; p.value_Fst_Slope = Pvalue of βibd; 	meanFstDist	= mean Fst over all samples; sdFstDist = standard deviation of Fst over all samples;	genDistSlope = genetic distance over geographic distance, slope;	p.value_GenDistSlope = Pvalue of the genetic distance over geographic distance;	meanGenDist = mean genetic distance;	sdGenDist = stadnard deviation of genetic distance;	EuclDistSlope = Euclidean distance over space, slope;	Mean_Eucldis = mean Euclidean distance;	sdEucldis = standard deviation of Euclidean distance;	p.value_EuclSLope = Pvalue of Euclidean distance over space;	pi_GBS = genetic estimate of Pi for GBS data;	meanGeoDist = mean geographic distance;	sdGeoDist = standard deviation of geographic distnace;	Clads = CLaDS estimate of tip speciaion rate;	BAMM estimate of of tip speciation rate;	DR = DR estimate of speciation rate
3) To get tip speciation rates, run CLaDS in Julia separately and BAMM separately. Read those outputs and run DR using the following:
	A) R script: Data_S10_Gemsnakes_Population_Structure_Code.R
	B) to run BAMM use: Data_S7_BAMM_Control_File.txt
	C) CLaDS output: Data_S8_Clads_output
	D) BAMM Output: Data_S9_BAMM_output.txt
	E) Tree for estimating tip rates in CLaDS, BAMM, and DR: Data_S11_Tree_for_sp_rates_estimates.tre


## Sharing/access Information

All data are included here
